# Supplementary material for: Development and validation of circulating protein signatures as diagnostic biomarkers for biliary tract cancer
Source: JHEP Rep. 2022 Dec 13;5(3):100648. doi: 10.1016/j.jhepr.2022.100648 (PMC9867981; doi:10.1016/j.jhepr.2022.100648)
Supplement: Multimedia component 4 [file mmc4.xlsx]

## Sheet: Suppl. Tabel 1
Supplementary Table 1. Full list of proteins in the Olink Proseek® Multiplex Immuno-Oncology assay
Abbreviated protein names	Protein names	UniProt ID
ADA	Adenosine deaminase	P00813
ADGRG1	Adhesion G-protein coupled receptor G1	Q9Y653
ANG-1	Angiopoietin-1	Q15389
ANGPT2	Angiopoietin-2	O15123
ARG1	Arginase-1	P05089
CAIX	Carbonic anhydrase IX (CA9)	Q16790
CASP-8	Caspase-8	Q14790
CCL3	C-C motif chemokine 3	P10147
CCL4	C-C motif chemokine 4	P13236
CCL17	C-C motif chemokine 17	Q92583
CCL19	C-C motif chemokine 19	Q99731
CCL20	C-C motif chemokine 20	P78556
CCL23	C-C motif chemokine 23	P55773
CD4	T cell surface glycoprotein CD4	P01730
CD5	T cell surface glycoprotein CD5	P06127
CD8A	T cell surface glycoprotein CD8 alpha chain	P01732
CD27	CD27 antigen	P26842
CD28	T cell-specific surface glycoprotein CD28	P10747
CD40	CD40L receptor	P25942
CD40-L	CD40 ligand	P29965
CD70	CD70 antigen	P32970
CD83	CD83 antigen	Q01151
CD244	Natural killer cell receptor 2B4	Q9BZW8
CRTAM	Cytotoxic and regulatory T cell molecule	O95727
CSF-1	Macrophage colony-stimulating factor 1	P09603
CX3CL1	Fractalkine	P78423
CXCL1	C-X-C motif chemokine 1	P09341
CXCL5	C-X-C motif chemokine 5	P42830
CXCL9	C-X-C motif chemokine 9	Q07325
CXCL10	C-X-C motif chemokine 10	P02778
CXCL11	C-X-C motif chemokine 11	O14625
CXCL12	Stromal cell-derived factor 1	P48061
CXCL13	C-X-C motif chemokine 13	O43927
DCN	Decorin	P07585
EGF	Pro-epidermal growth factor	P01133
FASLG	Fas Ligand/Tumor necrosis factor ligand superfamily member 6	P48023
FGF2	Fibroblast growth factor 2	P09038
Gal-1	Galectin-1	P09382
Gal-9	Galectin-9	O00182
GZMA	Granzyme A	P12544
GZMB	Granzyme B	P10144
GZMH	Granzyme H	P20718
HGF	Hepatocyte growth factor	P14210
HO-1	Heme oxygenase 1	P09601
ICOSLG	ICOS ligand	O75144
IFN-beta	Interferon beta	P01574
IFN-gamma	Interferon gamma	P01579
IL-1 alpha	Interleukin-1 alpha	P01583
IL-2	Interleukin-2	P60568
IL-4	Interleukin-4	P05112
IL-5	Interleukin-5	P05113
IL-6	Interleukin-6	P05231
IL-7	Interleukin-7	P13232
IL-8	Interleukin 8	P10145
IL-10	Interleukin-10	P22301
IL-12	Interleukin-12	P29459, P29460
IL-12RB1	Interleukin-12 receptor subunit beta-1	P42701
IL-13	Interleukin-13	P35225
IL-18	Interleukin-18	Q14116
IL-21	Interleukin-21	Q9HBE4
IL-33	Interleukin-33	O95760
IL-35	Interleukin-35	Q14213, P29459
KLRD1	Natural killer cells antigen CD94	Q13241
LAMP3	Lysosome-associated membrane glycoprotein 3	Q9UQV4
LAP TGF-beta-1	Latency-associated peptide transforming growth factor beta-1	P01137
MCP-1	Monocyte chemotactic protein 1	P13500
MCP-2	Monocyte chemotactic protein 2	P80075
MCP-3	Monocyte chemotactic protein 3	P80098
MCP-4	Monocyte chemotactic protein 4	Q99616
MIC-A/B	MHC class I polypeptide-related sequence A/B	Q29983, Q29980
MMP-7	Matrix metalloproteinase-7	P09237
MMP-12	Macrophage metalloproteinase-12	P39900
NCR1	Natural cytotoxicity triggering receptor	O76036
NOS3	Nitric oxide synthase, endothelia	P29474
PDCD1	Programmed cell death protein 1	Q15116
PDGF subunit B	Platelet-derived growth factor subunit B	P01127
PD-L1	Programmed cell death 1 ligand 1	Q9NZQ7
PD-L2	Programmed cell death 1 ligand 2	Q9BQ51
PGF	Placenta growth factor	P49763
PTN	Pleiotrophin	P21246
TIE2	Angiopoietin-1 receptor	Q02763
TNF	Tumor necrosis factor	P01375
TNFRSF4	Tumor necrosis factor receptor superfamily member 4	P43489
TNFRSF9	Tumor necrosis factor receptor superfamily member 9	Q07011
TNFRSF12A	Tumor necrosis factor receptor superfamily member 12A	Q9NP84
TNFRSF21	Tumor necrosis factor receptor superfamily member 21	O75509
TNFSF14	Tumor necrosis factor ligand superfamily member 14	O43557
TRAIL	TNF-related apoptosis-inducing ligand	P50591
TWEAK	Tumor necrosis factor ligand superfamily member 12	O43508
VEGFA	Vascular endothelial growth factor A	P15692
VEGFC	Vascular endothelial growth factor C	P49767
VEGFR-2	Vascular endothelial growth factor receptor 2	P35968

## Sheet: Suppl. Tabel 2
Supplementary Table 2. Full list of proteins in the Olink Target 96 Immuno-Oncology assay
Abbreviated protein names	Protein names	UniProt ID
ADA	Adenosine deaminase (ADA)	P00813
ADGRG1	Adhesion G-protein coupled receptor G1 (ADGRG1)	Q9Y653
ANGPT1	Angiopoietin-1 (ANGPT1)	Q15389
ANGPT2	Angiopoietin-2 (ANGPT2)	O15123
ARG1	Arginase-1 (ARG1)	P05089
CAIX	Carbonic anhydrase 9 (CAIX)	Q16790
CASP-8	Caspase-8 (CASP-8)	Q14790
CCL17	C-C motif chemokine 17 (CCL17)	Q92583
CCL19	C-C motif chemokine 19 (CCL19)	Q99731
CCL20	C-C motif chemokine 20 (CCL20)	P78556
CCL23	C-C motif chemokine 23 (CCL23)	P55773
CCL3	C-C motif chemokine 3 (CCL3)	P10147
CCL4	C-C motif chemokine 4 (CCL4)	P13236
CD244	Natural killer cell receptor 2B4 (CD244)	Q9BZW8
CD27	CD27 antigen (CD27)	P26842
CD28	T-cell-specific surface glycoprotein CD28 (CD28)	P10747
CD4	T-cell surface glycoprotein CD4 (CD4)	P01730
CD40	CD40L receptor (CD40)	P25942
CD40-L	CD40 ligand (CD40-L)	P29965
CD5	T-cell surface glycoprotein CD5 (CD5)	P06127
CD70	CD70 antigen (CD70)	P32970
CD83	CD83 antigen (CD83)	Q01151
CD8A	T-cell surface glycoprotein CD8 alpha chain (CD8A)	P01732
CRTAM	Cytotoxic and regulatory T-cell molecule (CRTAM)	O95727
CSF-1	Macrophage colony-stimulating factor 1 (CSF-1)	P09603
CX3CL1	Fractalkine (CX3CL1)	P78423
CXCL1	C-X-C motif chemokine 1 (CXCL1)	P09341
CXCL10	C-X-C motif chemokine 10 (CXCL10)	P02778
CXCL11	C-X-C motif chemokine 11 (CXCL11)	O14625
CXCL12	Stromal cell-derived factor 1 (CXCL12)	P48061
CXCL13	C-X-C motif chemokine 13 (CXCL13)	O43927
CXCL5	C-X-C motif chemokine 5 (CXCL5)	P42830
CXCL9	C-X-C motif chemokine 9 (CXCL9)	Q07325
DCN	Decorin (DCN)	P07585
EGF	Pro-epidermal growth factor (EGF)	P01133
FASLG	Tumor necrosis factor ligand superfamily member 6 (FASLG)	P48023
FGF2	Fibroblast growth factor 2 (FGF2)	P09038
Gal-1	Galectin-1 (Gal-1)	P09382
Gal-9	Galectin-9 (Gal-9)	O00182
GZMA	Granzyme A (GZMA)	P12544
GZMB	Granzyme B (GZMB)	P10144
GZMH	Granzyme H (GZMH)	P20718
HGF	Hepatocyte growth factor (HGF)	P14210
HO-1	Heme oxygenase 1 (HO-1)	P09601
ICOSLG	ICOS ligand (ICOSLG)	O75144
IFN-gamma	Interferon gamma (IFN-gamma)	P01579
IL-1 alpha	Interleukin-1 alpha (IL-1 alpha)	P01583
IL10	Interleukin-10 (IL10)	P22301
IL12	Interleukin-12 (IL12)	P29459,P29460
IL12RB1	Interleukin-12 receptor subunit beta-1 (IL12RB1)	P42701
IL13	Interleukin-13 (IL13)	P35225
IL15	Interleukin-15 (IL15)	P40933
IL18	Interleukin-18 (IL18)	Q14116
IL2	Interleukin-2 (IL2)	P60568
IL33	Interleukin-33 (IL33)	O95760
IL4	Interleukin-4 (IL4)	P05112
IL5	Interleukin-5 (IL5)	P05113
IL6	Interleukin-6 (IL6)	P05231
IL7	Interleukin-7 (IL7)	P13232
IL8	Interleukin-8 (IL8)	P10145
KIR3DL1	Killer cell immunoglobulin-like receptor 3DL1 (KIR3DL1)	P43629
KLRD1	Natural killer cells antigen CD94 (KLRD1)	Q13241
LAG3	Lymphocyte activation gene 3 protein (LAG3)	P18627
LAMP3	Lysosome-associated membrane glycoprotein 3 (LAMP3)	Q9UQV4
LAP TGF-beta-1	Latency-associated peptide transforming growth factor beta-1 (LAP TGF-beta-1)	P01137
MCP-1	C-C motif chemokine 2 (MCP-1)	P13500
MCP-2	C-C motif chemokine 8 (MCP-2)	P80075
MCP-3	C-C motif chemokine 7 (MCP-3)	P80098
MCP-4	C-C motif chemokine 13 (MCP-4)	Q99616
MIC-A/B	MHC class I polypeptide-related sequence A/B (MIC-A/B)	Q29983,Q29980
MMP12	Macrophage metalloproteinase-12 (MMP12)	P39900
MMP7	Matrix metalloproteinase-7 (MMP7)	P09237
MUC-16	Mucin-16 (MUC-16)	Q8WXI7
NCR1	Natural cytotoxicity triggering receptor (NCR1)	O76036
NOS3	Nitric oxide synthase, endothelial (NOS3)	P29474
PDCD1	Programmed cell death protein 1 (PDCD1)	Q15116
PDGF subunit B	Platelet-derived growth factor subunit B (PDGF subunit B)	P01127
PD-L1	Programmed cell death 1 ligand 1 (PD-L1)	Q9NZQ7
PD-L2	Programmed cell death 1 ligand 2 (PD-L2)	Q9BQ51
PGF	Placenta growth factor (PGF)	P49763
PTN	Pleiotrophin (PTN)	P21246
TIE2	Angiopoietin-1 receptor (TIE2)	Q02763
TNF	Tumor necrosis factor (TNF)	P01375
TNFRSF12A	Tumor necrosis factor receptor superfamily member 12A (TNFRSF12A)	Q9NP84
TNFRSF21	Tumor necrosis factor receptor superfamily member 21 (TNFRSF21)	O75509
TNFRSF4	Tumor necrosis factor receptor superfamily member 4 (TNFRSF4)	P43489
TNFRSF9	Tumor necrosis factor receptor superfamily member 9 (TNFRSF9)	Q07011
TNFSF14	Tumor necrosis factor ligand superfamily member 14 (TNFSF14)	O43557
TRAIL	TNF-related apoptosis-inducing ligand (TRAIL)	P50591
TWEAK	Tumor necrosis factor ligand superfamily member 12 (TWEAK)	O43508
VEGFA	Vascular endothelial growth factor A (VEGFA)	P15692
VEGFR-2	Vascular endothelial growth factor receptor 2 (VEGFR-2)	P35968

## Sheet: Suppl. Tabel 3
Supplementary Table 3. Differential protein concentration between groups of interest in the discovery cohort *If the medians of both groups are below LOD the test is marked as “Flag” Abbreviations: BTC, biliary tract cancer; dCC, distal cholangiocarcinoma; GBC, gallbladder cancer; iCC, intrahepatic cholangiocarcinoma; IQR, interquartile range; LOD, limit of detection; pCC, perihilar cholangiocarc…
Comparison	Protein	Removed samples	Test type	LOD check	Median 1. group	IQR 1. group	Median 2. group	IQR 2. group	Log2 fold change	P-value	Adjusted P-value
A: BTC vs. Controls	CA199	NaN	t.test	NA	7.5	4.9	2.8	2.4	5.6	4.9e-53	1.3e-50
A: BTC vs. Controls	CCL20	NaN	t.test	No flag	8.7	2.2	5.7	1.1	2.9	1e-55	5.5e-53
A: BTC vs. Controls	IL6	NaN	t.test	No flag	3.4	1.9	1.1	1.2	2.1	1.4e-42	1.7e-40
A: BTC vs. Controls	IL8	NaN	t.test	No flag	9.4	2.6	7.3	2.8	2.1	1.8e-26	8e-25
A: BTC vs. Controls	CAIX	NaN	t.test	No flag	6.3	2.2	4.9	0.7	1.7	8.2e-31	5.3e-29
A: BTC vs. Controls	MMP12	NaN	t.test	No flag	8.1	1.4	6.8	0.9	1.4	1.3e-28	6.5e-27
A: BTC vs. Controls	ADGRG1	NaN	t.test	No flag	2.6	1.5	1.4	0.6	1.3	5.5e-34	4.6e-32
A: BTC vs. Controls	IL10	NaN	t.test	No flag	3.6	1	2.6	0.6	1.1	3.1e-26	1.2e-24
A: BTC vs. Controls	TNFRSF12A	NaN	t.test	No flag	5.7	1	4.8	0.7	0.9	1e-29	5.6e-28
A: BTC vs. Controls	HGF	NaN	t.test	No flag	9.7	0.9	8.9	0.7	0.9	5e-22	1.6e-20
A: BTC vs. Controls	CXCL1	NaN	t.test	No flag	9.3	1	8.5	0.7	0.9	1.8e-20	5.2e-19
A: BTC vs. Controls	CXCL9	NaN	t.test	No flag	7.5	1.2	6.7	1.2	0.9	7.3e-17	1.7e-15
A: BTC vs. Controls	MCP.3	NaN	t.test	No flag	3.4	1.2	2.5	1	0.9	3.6e-13	5.3e-12
A: BTC vs. Controls	NOS3	NaN	t.test	No flag	2.1	0.8	1.3	0.6	0.8	8.1e-35	7.4e-33
A: BTC vs. Controls	CXCL11	NaN	t.test	No flag	8.5	1.3	7.9	1.1	0.8	3.4e-13	5e-12
A: BTC vs. Controls	PTN	NaN	t.test	No flag	2.2	2	1.4	2.2	0.8	8e-09	6.8e-08
A: BTC vs. Controls	CCL23	NaN	t.test	No flag	10.3	0.8	9.5	0.6	0.7	2.3e-15	4.7e-14
A: BTC vs. Controls	GZMH	NaN	t.test	No flag	4.7	1.2	3.9	0.9	0.7	1.8e-14	3.2e-13
A: BTC vs. Controls	CXCL13	NaN	t.test	No flag	8.9	1	8.2	0.7	0.7	3.4e-14	5.8e-13
A: BTC vs. Controls	CCL19	NaN	t.test	No flag	9.7	1.2	8.8	1	0.7	7.1e-13	1e-11
A: BTC vs. Controls	IL5	NaN	t.test	Flag	0.5	1.1	0	1.3	0.7	4.4e-08	3.4e-07
A: BTC vs. Controls	TNFRSF9	NaN	t.test	No flag	6.6	0.6	6	0.6	0.6	1.3e-20	3.8e-19
A: BTC vs. Controls	IL7	NaN	t.test	No flag	5.9	0.8	5.4	0.9	0.6	3.2e-13	4.9e-12
A: BTC vs. Controls	VEGFA	NaN	t.test	No flag	8.7	1	8.1	0.7	0.6	1.8e-12	2.4e-11
A: BTC vs. Controls	MIC.A.B	NaN	t.test	No flag	5.3	1.1	4.6	1.1	0.6	3e-05	0.00016
A: BTC vs. Controls	IL12RB1	NaN	t.test	No flag	1.9	0.7	1.5	0.6	0.5	2e-20	5.7e-19
A: BTC vs. Controls	ANGPT2	NaN	t.test	No flag	5.9	0.8	5.3	0.6	0.5	4.4e-15	8.7e-14
A: BTC vs. Controls	Gal.9	NaN	t.test	No flag	8.3	0.5	7.9	0.4	0.5	1.9e-12	2.6e-11
A: BTC vs. Controls	MMP7	NaN	t.test	No flag	12	0.2	11.3	0.4	0.5	1.1e-11	1.4e-10
A: BTC vs. Controls	IL18	NaN	t.test	No flag	8.8	1	8.3	0.9	0.5	4.4e-10	4.6e-09
A: BTC vs. Controls	CXCL10	NaN	t.test	No flag	9.7	1.2	9.1	1	0.5	2.8e-07	2e-06
A: BTC vs. Controls	CD4	NaN	t.test	No flag	4.5	0.5	4.1	0.4	0.4	1.7e-18	4.4e-17
A: BTC vs. Controls	NCR1	NaN	t.test	No flag	3.8	0.6	3.4	0.7	0.4	2.5e-14	4.5e-13
A: BTC vs. Controls	IL2	NaN	t.test	Flag	0.2	0.5	-0.2	0.8	0.4	6.6e-14	1.1e-12
A: BTC vs. Controls	ADA	NaN	t.test	No flag	5	0.6	4.6	0.5	0.4	4.5e-12	5.8e-11
A: BTC vs. Controls	PGF	NaN	t.test	No flag	7.2	0.5	6.8	0.4	0.4	1.8e-11	2.2e-10
A: BTC vs. Controls	PD.L1	NaN	t.test	No flag	5.8	0.7	5.4	0.5	0.4	2.4e-11	2.9e-10
A: BTC vs. Controls	CSF.1	NaN	t.test	No flag	9.4	0.3	9	0.3	0.4	4.3e-10	4.5e-09
A: BTC vs. Controls	CX3CL1	NaN	t.test	No flag	7.2	0.7	6.8	0.4	0.4	2e-08	1.7e-07
A: BTC vs. Controls	IL4	NaN	t.test	Flag	0.2	0.8	-0.5	0.9	0.4	3.7e-08	3e-07
A: BTC vs. Controls	CD40	NaN	t.test	No flag	10.1	0.7	9.8	0.5	0.4	3.6e-06	2.3e-05
A: BTC vs. Controls	MCP.1	NaN	t.test	No flag	11.6	0.8	11.2	0.6	0.4	3.6e-06	2.3e-05
A: BTC vs. Controls	KLRD1	NaN	t.test	No flag	6.5	0.9	6.1	0.7	0.4	4.8e-06	3e-05
A: BTC vs. Controls	IL12	NaN	t.test	No flag	6.7	1	6.2	0.9	0.4	7e-05	0.00037
A: BTC vs. Controls	CCL3	NaN	t.test	No flag	6.8	1.1	6.4	1.3	0.4	0.00026	0.0012
A: BTC vs. Controls	TNFRSF4	NaN	t.test	No flag	5.3	0.7	5	0.6	0.3	1.9e-08	1.6e-07
A: BTC vs. Controls	PDCD1	NaN	t.test	No flag	5	0.6	4.7	0.7	0.3	3.9e-08	3.1e-07
A: BTC vs. Controls	CXCL5	NaN	t.test	No flag	11.8	0.8	11.4	1.1	0.3	0.00089	0.0037
A: BTC vs. Controls	CXCL12	NaN	t.test	No flag	0.5	0.4	0.3	0.3	0.2	1.2e-14	2.2e-13
A: BTC vs. Controls	PD.L2	NaN	t.test	No flag	2	0.5	1.7	0.6	0.2	8.4e-07	5.6e-06
A: BTC vs. Controls	GZMA	NaN	t.test	No flag	6.4	0.7	6.2	0.6	0.2	0.00038	0.0017
A: BTC vs. Controls	CRTAM	NaN	t.test	No flag	5.8	0.9	5.6	0.9	0.2	0.0011	0.0046
A: BTC vs. Controls	TIE2	NaN	t.test	No flag	7.5	0.4	7.3	0.3	0.2	0.0012	0.0047
A: BTC vs. Controls	TNFRSF21	NaN	t.test	No flag	7.3	0.3	7.1	0.3	0.2	0.0012	0.0048
A: BTC vs. Controls	CD27	NaN	t.test	No flag	8.2	0.6	8	0.5	0.2	0.0031	0.011
A: BTC vs. Controls	CD8A	NaN	t.test	No flag	9	0.8	8.7	0.9	0.2	0.0064	0.022
A: BTC vs. Controls	CCL4	NaN	t.test	No flag	7.5	0.9	7.3	0.8	0.2	0.028	0.079
A: BTC vs. Controls	DCN	NaN	t.test	No flag	4.4	0.3	4.3	0.3	0.1	0.034	0.094
A: BTC vs. Controls	CD83	NaN	t.test	No flag	2.9	0.7	2.8	0.5	0.1	0.07	0.17
A: BTC vs. Controls	LAP.TGF.beta.1	NaN	t.test	No flag	9.7	0.7	9.7	0.9	0.1	0.12	0.26
A: BTC vs. Controls	GZMB	NaN	t.test	No flag	4.6	0.9	4.5	0.8	0.1	0.21	0.39
A: BTC vs. Controls	TNFSF14	NaN	t.test	No flag	6.8	1.4	6.9	1.6	0.1	0.62	0.78
A: BTC vs. Controls	CD28	NaN	t.test	No flag	0.5	0.5	0.4	0.4	0	0.47	0.67
A: BTC vs. Controls	LAMP3	NaN	t.test	No flag	4.8	1	4.7	1.1	0	0.61	0.77
A: BTC vs. Controls	CD70	NaN	t.test	No flag	4.5	0.8	4.5	0.7	0	0.67	0.81
A: BTC vs. Controls	HO.1	NaN	t.test	No flag	10.5	0.8	10.5	0.6	0	0.67	0.81
A: BTC vs. Controls	CD5	NaN	t.test	No flag	5.2	0.6	5.1	0.5	0	0.74	0.86
A: BTC vs. Controls	CD244	NaN	t.test	No flag	6.3	0.6	6.3	0.4	0	0.86	0.93
A: BTC vs. Controls	TRAIL	NaN	t.test	No flag	8.3	0.5	8.4	0.5	-0.1	0.026	0.076
A: BTC vs. Controls	Gal.1	NaN	t.test	No flag	7	0.3	7.1	0.3	-0.1	0.048	0.13
A: BTC vs. Controls	VEGFR.2	NaN	t.test	No flag	7.8	0.4	8	0.4	-0.2	4.4e-05	0.00024
A: BTC vs. Controls	PDGF.subunit.B	NaN	t.test	No flag	9.7	0.2	9.9	0.2	-0.2	0.00047	0.0021
A: BTC vs. Controls	ICOSLG	NaN	t.test	No flag	5.9	0.3	6	0.3	-0.2	0.00086	0.0036
A: BTC vs. Controls	MCP.2	NaN	t.test	No flag	8.2	0.9	8.4	0.7	-0.2	0.024	0.069
A: BTC vs. Controls	FGF2	NaN	t.test	No flag	-0.2	0.8	0.1	1	-0.2	0.025	0.073
A: BTC vs. Controls	CCL17	NaN	t.test	No flag	9.7	1.3	10	1.2	-0.3	0.0098	0.032
A: BTC vs. Controls	CASP.8	NaN	t.test	No flag	4.6	1.2	5	2	-0.3	0.023	0.067
A: BTC vs. Controls	TWEAK	NaN	t.test	No flag	8.3	0.5	8.6	0.4	-0.4	8.8e-10	8.9e-09
A: BTC vs. Controls	MCP.4	NaN	t.test	No flag	9.4	1	9.8	0.7	-0.4	1.5e-05	8.7e-05
A: BTC vs. Controls	FASLG	NaN	t.test	No flag	5.7	0.5	6.2	0.7	-0.5	7e-17	1.6e-15
A: BTC vs. Controls	CD40.L	NaN	t.test	No flag	8	1.4	8.6	0.9	-0.6	2.7e-05	0.00015
A: BTC vs. Controls	EGF	NaN	t.test	No flag	10.2	1.4	11.1	1	-0.7	2e-07	1.4e-06
B: BTC vs. Healthy controls	CA199	NaN	t.test	NA	7.5	4.9	1.8	3.2	6.3	1.6e-54	5.8e-52
B: BTC vs. Healthy controls	IL8	NaN	t.test	No flag	9.4	2.6	5.8	0.5	3.8	2.1e-65	2.3e-62
B: BTC vs. Healthy controls	CCL20	NaN	t.test	No flag	8.7	2.2	5.9	0.9	2.8	2.1e-50	4.6e-48
B: BTC vs. Healthy controls	IL6	NaN	t.test	No flag	3.4	1.9	0.9	1	2.3	8.9e-43	1.2e-40
B: BTC vs. Healthy controls	MMP12	NaN	t.test	No flag	8.1	1.4	6.6	0.6	1.6	2.9e-33	2.2e-31
B: BTC vs. Healthy controls	CAIX	NaN	t.test	No flag	6.3	2.2	5	0.5	1.6	1e-27	4.6e-26
B: BTC vs. Healthy controls	ADGRG1	NaN	t.test	No flag	2.6	1.5	1.3	0.6	1.4	1.2e-35	1.3e-33
B: BTC vs. Healthy controls	MCP.3	NaN	t.test	No flag	3.4	1.2	2.3	0.5	1.3	8.2e-22	2.6e-20
B: BTC vs. Healthy controls	HGF	NaN	t.test	No flag	9.7	0.9	8.6	0.6	1.2	1e-31	6.8e-30
B: BTC vs. Healthy controls	CXCL1	NaN	t.test	No flag	9.3	1	8.3	0.7	1.1	4.8e-24	1.7e-22
B: BTC vs. Healthy controls	TNFSF14	NaN	t.test	No flag	6.8	1.4	5.8	1.4	1	1.5e-13	2.5e-12
B: BTC vs. Healthy controls	CCL3	NaN	t.test	No flag	6.8	1.1	5.9	0.7	0.9	5.9e-18	1.5e-16
B: BTC vs. Healthy controls	IL10	NaN	t.test	No flag	3.6	1	2.7	0.6	0.9	7.7e-10	7.8e-09
B: BTC vs. Healthy controls	NOS3	NaN	t.test	No flag	2.1	0.8	1.4	0.5	0.8	1.2e-24	4.4e-23
B: BTC vs. Healthy controls	IL2	NaN	t.test	Flag	0.2	0.5	-0.5	0.7	0.8	7.9e-24	2.7e-22
B: BTC vs. Healthy controls	CXCL9	NaN	t.test	No flag	7.5	1.2	6.7	0.8	0.8	2.4e-12	3.2e-11
B: BTC vs. Healthy controls	IL5	NaN	t.test	Flag	0.5	1.1	-0.6	2.2	0.8	0.00024	0.0011
B: BTC vs. Healthy controls	VEGFA	NaN	t.test	No flag	8.7	1	8	0.6	0.7	1e-14	1.9e-13
B: BTC vs. Healthy controls	GZMH	NaN	t.test	No flag	4.7	1.2	3.9	0.8	0.7	3.6e-12	4.8e-11
B: BTC vs. Healthy controls	CXCL13	NaN	t.test	No flag	8.9	1	8.1	0.6	0.7	1.9e-11	2.3e-10
B: BTC vs. Healthy controls	CCL19	NaN	t.test	No flag	9.7	1.2	8.8	0.8	0.7	2e-09	1.8e-08
B: BTC vs. Healthy controls	CXCL11	NaN	t.test	No flag	8.5	1.3	8	0.9	0.7	4.3e-09	3.7e-08
B: BTC vs. Healthy controls	MIC.A.B	NaN	t.test	No flag	5.3	1.1	4.5	1	0.7	0.00024	0.0011
B: BTC vs. Healthy controls	TNFRSF9	NaN	t.test	No flag	6.6	0.6	6	0.4	0.6	2.2e-17	5.3e-16
B: BTC vs. Healthy controls	TNFRSF12A	NaN	t.test	No flag	5.7	1	5.1	0.4	0.6	4e-15	8.1e-14
B: BTC vs. Healthy controls	MMP7	NaN	t.test	No flag	12	0.2	11.3	0.3	0.6	1.7e-13	2.8e-12
B: BTC vs. Healthy controls	CCL23	NaN	t.test	No flag	10.3	0.8	9.7	0.5	0.6	7.3e-11	8.2e-10
B: BTC vs. Healthy controls	Gal.9	NaN	t.test	No flag	8.3	0.5	7.8	0.4	0.5	2.4e-13	3.9e-12
B: BTC vs. Healthy controls	IL18	NaN	t.test	No flag	8.8	1	8.3	0.7	0.5	3.2e-09	2.9e-08
B: BTC vs. Healthy controls	CD40	NaN	t.test	No flag	10.1	0.7	9.6	0.5	0.5	5.9e-09	5.1e-08
B: BTC vs. Healthy controls	IL4	NaN	t.test	Flag	0.2	0.8	-0.4	0.9	0.5	2.5e-08	2.1e-07
B: BTC vs. Healthy controls	IL7	NaN	t.test	No flag	5.9	0.8	5.5	0.9	0.5	7.2e-07	4.9e-06
B: BTC vs. Healthy controls	CASP.8	NaN	t.test	No flag	4.6	1.2	4.1	0.7	0.5	1.6e-06	1.1e-05
B: BTC vs. Healthy controls	ADA	NaN	t.test	No flag	5	0.6	4.6	0.4	0.4	7.1e-10	7.3e-09
B: BTC vs. Healthy controls	CSF.1	NaN	t.test	No flag	9.4	0.3	8.9	0.2	0.4	2.3e-09	2.1e-08
B: BTC vs. Healthy controls	PGF	NaN	t.test	No flag	7.2	0.5	6.8	0.3	0.4	2.8e-09	2.6e-08
B: BTC vs. Healthy controls	ANGPT2	NaN	t.test	No flag	5.9	0.8	5.5	0.6	0.4	8.7e-09	7.4e-08
B: BTC vs. Healthy controls	MCP.1	NaN	t.test	No flag	11.6	0.8	11.3	0.6	0.4	9.9e-05	0.0005
B: BTC vs. Healthy controls	CCL4	NaN	t.test	No flag	7.5	0.9	7.1	0.7	0.4	0.00053	0.0023
B: BTC vs. Healthy controls	CXCL5	NaN	t.test	No flag	11.8	0.8	11.3	1.2	0.4	0.00052	0.0023
B: BTC vs. Healthy controls	PTN	NaN	t.test	No flag	2.2	2	1.9	1.4	0.4	0.0069	0.023
B: BTC vs. Healthy controls	IL12RB1	NaN	t.test	No flag	1.9	0.7	1.6	0.6	0.3	6.3e-07	4.3e-06
B: BTC vs. Healthy controls	NCR1	NaN	t.test	No flag	3.8	0.6	3.5	0.5	0.3	1e-06	6.9e-06
B: BTC vs. Healthy controls	CD4	NaN	t.test	No flag	4.5	0.5	4.2	0.4	0.3	1.1e-06	7.2e-06
B: BTC vs. Healthy controls	KLRD1	NaN	t.test	No flag	6.5	0.9	6.1	0.6	0.3	3.7e-05	0.0002
B: BTC vs. Healthy controls	PD.L1	NaN	t.test	No flag	5.8	0.7	5.4	0.5	0.3	0.0022	0.0081
B: BTC vs. Healthy controls	IL12	NaN	t.test	No flag	6.7	1	6.3	0.7	0.3	0.0041	0.015
B: BTC vs. Healthy controls	GZMA	NaN	t.test	No flag	6.4	0.7	6.2	0.5	0.2	0.0002	0.00097
B: BTC vs. Healthy controls	CX3CL1	NaN	t.test	No flag	7.2	0.7	6.9	0.4	0.2	0.00078	0.0033
B: BTC vs. Healthy controls	PDCD1	NaN	t.test	No flag	5	0.6	4.7	0.6	0.2	0.0011	0.0043
B: BTC vs. Healthy controls	FGF2	NaN	t.test	No flag	-0.2	0.8	-0.4	0.7	0.2	0.0043	0.016
B: BTC vs. Healthy controls	CD27	NaN	t.test	No flag	8.2	0.6	8	0.4	0.2	0.0056	0.02
B: BTC vs. Healthy controls	TNFRSF4	NaN	t.test	No flag	5.3	0.7	5.2	0.4	0.2	0.0077	0.026
B: BTC vs. Healthy controls	CXCL10	NaN	t.test	No flag	9.7	1.2	9.4	0.9	0.2	0.067	0.16
B: BTC vs. Healthy controls	CXCL12	NaN	t.test	No flag	0.5	0.4	0.3	0.3	0.1	0.00062	0.0026
B: BTC vs. Healthy controls	PD.L2	NaN	t.test	No flag	2	0.5	1.8	0.5	0.1	0.0028	0.011
B: BTC vs. Healthy controls	TIE2	NaN	t.test	No flag	7.5	0.4	7.4	0.4	0.1	0.018	0.054
B: BTC vs. Healthy controls	TNFRSF21	NaN	t.test	No flag	7.3	0.3	7.2	0.2	0.1	0.16	0.32
B: BTC vs. Healthy controls	GZMB	NaN	t.test	No flag	4.6	0.9	4.4	0.7	0.1	0.21	0.39
B: BTC vs. Healthy controls	CRTAM	NaN	t.test	No flag	5.8	0.9	5.6	0.8	0.1	0.33	0.54
B: BTC vs. Healthy controls	CD8A	NaN	t.test	No flag	9	0.8	8.9	0.9	0.1	0.55	0.73
B: BTC vs. Healthy controls	CD244	NaN	t.test	No flag	6.3	0.6	6.3	0.4	0	0.41	0.62
B: BTC vs. Healthy controls	CD83	NaN	t.test	No flag	2.9	0.7	2.9	0.4	0	0.51	0.7
B: BTC vs. Healthy controls	CD40.L	NaN	t.test	No flag	8	1.4	8.5	1.3	0	0.86	0.92
B: BTC vs. Healthy controls	EGF	NaN	t.test	No flag	10.2	1.4	10.5	2.3	0	0.91	0.95
B: BTC vs. Healthy controls	DCN	NaN	t.test	No flag	4.4	0.3	4.5	0.2	-0.1	0.047	0.13
B: BTC vs. Healthy controls	CD5	NaN	t.test	No flag	5.2	0.6	5.2	0.5	-0.1	0.066	0.16
B: BTC vs. Healthy controls	Gal.1	NaN	t.test	No flag	7	0.3	7	0.3	-0.1	0.15	0.3
B: BTC vs. Healthy controls	LAMP3	NaN	t.test	No flag	4.8	1	4.9	0.9	-0.1	0.15	0.3
B: BTC vs. Healthy controls	CD70	NaN	t.test	No flag	4.5	0.8	4.6	0.6	-0.1	0.22	0.41
B: BTC vs. Healthy controls	CD28	NaN	t.test	No flag	0.5	0.5	0.5	0.3	-0.1	0.29	0.49
B: BTC vs. Healthy controls	HO.1	NaN	t.test	No flag	10.5	0.8	10.7	0.6	-0.2	0.01	0.032
B: BTC vs. Healthy controls	PDGF.subunit.B	NaN	t.test	No flag	9.7	0.2	9.8	0.2	-0.2	0.026	0.074
B: BTC vs. Healthy controls	CCL17	NaN	t.test	No flag	9.7	1.3	10.1	1.4	-0.2	0.12	0.25
B: BTC vs. Healthy controls	VEGFR.2	NaN	t.test	No flag	7.8	0.4	8	0.4	-0.3	2.3e-06	1.5e-05
B: BTC vs. Healthy controls	ICOSLG	NaN	t.test	No flag	5.9	0.3	6.1	0.3	-0.3	1.4e-05	8e-05
B: BTC vs. Healthy controls	MCP.2	NaN	t.test	No flag	8.2	0.9	8.5	0.9	-0.3	0.0039	0.014
B: BTC vs. Healthy controls	TRAIL	NaN	t.test	No flag	8.3	0.5	8.6	0.3	-0.4	1.5e-09	1.4e-08
B: BTC vs. Healthy controls	LAP.TGF.beta.1	NaN	t.test	No flag	9.7	0.7	10.2	0.4	-0.4	1.8e-06	1.1e-05
B: BTC vs. Healthy controls	MCP.4	NaN	t.test	No flag	9.4	1	9.8	0.9	-0.4	0.0011	0.0043
B: BTC vs. Healthy controls	TWEAK	NaN	t.test	No flag	8.3	0.5	8.7	0.3	-0.5	1.6e-11	2e-10
B: BTC vs. Healthy controls	FASLG	NaN	t.test	No flag	5.7	0.5	6.6	0.5	-0.9	2.9e-29	1.5e-27
C: BTC vs. Benign BT	CA199	NaN	wilcox.test	NA	7.5	4.9	4	2.4	4.5	3.9e-10	4.1e-09
C: BTC vs. Benign BT	IL8	NaN	wilcox.test	No flag	9.4	2.6	6.8	0.9	3	8.6e-13	1.2e-11
C: BTC vs. Benign BT	CCL20	NaN	wilcox.test	No flag	8.7	2.2	5.7	0.8	2.9	2.7e-13	4.2e-12
C: BTC vs. Benign BT	CASP.8	NaN	wilcox.test	No flag	4.6	1.2	2.9	0.6	1.9	1.8e-14	3.2e-13
C: BTC vs. Benign BT	IL6	NaN	wilcox.test	No flag	3.4	1.9	1.5	1.1	1.9	2e-09	1.8e-08
C: BTC vs. Benign BT	CAIX	NaN	wilcox.test	No flag	6.3	2.2	4.9	0.7	1.8	4.1e-10	4.3e-09
C: BTC vs. Benign BT	MMP12	NaN	wilcox.test	No flag	8.1	1.4	6.6	0.5	1.6	2.5e-11	3e-10
C: BTC vs. Benign BT	PTN	NaN	wilcox.test	No flag	2.2	2	0.2	1.9	1.5	5e-06	3.1e-05
C: BTC vs. Benign BT	CXCL11	NaN	wilcox.test	No flag	8.5	1.3	7.2	0.5	1.4	4.5e-11	5.2e-10
C: BTC vs. Benign BT	ADGRG1	NaN	wilcox.test	No flag	2.6	1.5	1.5	0.6	1.3	1.4e-09	1.3e-08
C: BTC vs. Benign BT	IL10	NaN	wilcox.test	No flag	3.6	1	2.5	0.7	1.2	3.4e-11	3.9e-10
C: BTC vs. Benign BT	MCP.3	NaN	wilcox.test	No flag	3.4	1.2	2.2	1.2	1.2	1.9e-07	1.4e-06
C: BTC vs. Benign BT	CXCL10	NaN	wilcox.test	No flag	9.7	1.2	8.6	0.7	1.1	2.9e-09	2.6e-08
C: BTC vs. Benign BT	LAP.TGF.beta.1	NaN	wilcox.test	No flag	9.7	0.7	8.8	0.5	1	1.4e-12	2e-11
C: BTC vs. Benign BT	CXCL1	NaN	wilcox.test	No flag	9.3	1	8.5	0.5	1	1.2e-09	1.2e-08
C: BTC vs. Benign BT	CXCL9	NaN	wilcox.test	No flag	7.5	1.2	6.4	0.9	1	5.5e-07	3.8e-06
C: BTC vs. Benign BT	GZMH	NaN	wilcox.test	No flag	4.7	1.2	3.5	1	1	7.6e-07	5.1e-06
C: BTC vs. Benign BT	HGF	NaN	wilcox.test	No flag	9.7	0.9	8.8	0.6	0.9	2.3e-10	2.5e-09
C: BTC vs. Benign BT	TNFRSF12A	NaN	wilcox.test	No flag	5.7	1	4.9	0.6	0.9	5.1e-09	4.4e-08
C: BTC vs. Benign BT	MIC.A.B	NaN	wilcox.test	No flag	5.3	1.1	4.4	1	0.9	4.3e-06	2.7e-05
C: BTC vs. Benign BT	NOS3	NaN	wilcox.test	No flag	2.1	0.8	1.3	0.5	0.8	1.3e-08	1.1e-07
C: BTC vs. Benign BT	IL18	NaN	wilcox.test	No flag	8.8	1	7.9	0.9	0.8	1e-06	6.7e-06
C: BTC vs. Benign BT	CCL3	NaN	wilcox.test	No flag	6.8	1.1	6	0.7	0.8	1.8e-06	1.2e-05
C: BTC vs. Benign BT	CXCL13	NaN	wilcox.test	No flag	8.9	1	8.1	0.5	0.8	2.9e-06	1.8e-05
C: BTC vs. Benign BT	CCL19	NaN	wilcox.test	No flag	9.7	1.2	8.7	0.9	0.8	1.3e-05	7.8e-05
C: BTC vs. Benign BT	TNFRSF9	NaN	wilcox.test	No flag	6.6	0.6	5.9	0.3	0.7	1.6e-09	1.5e-08
C: BTC vs. Benign BT	VEGFA	NaN	wilcox.test	No flag	8.7	1	7.9	0.8	0.7	3.2e-07	2.3e-06
C: BTC vs. Benign BT	MMP7	NaN	wilcox.test	No flag	12	0.2	11.3	0.5	0.6	3.4e-11	4e-10
C: BTC vs. Benign BT	CCL23	NaN	wilcox.test	No flag	10.3	0.8	9.6	0.4	0.6	1.6e-07	1.2e-06
C: BTC vs. Benign BT	CD40	NaN	wilcox.test	No flag	10.1	0.7	9.5	0.5	0.6	2e-07	1.4e-06
C: BTC vs. Benign BT	CRTAM	NaN	wilcox.test	No flag	5.8	0.9	5.1	0.7	0.6	4.9e-06	3e-05
C: BTC vs. Benign BT	TNFSF14	NaN	wilcox.test	No flag	6.8	1.4	6.1	1.2	0.6	0.00058	0.0024
C: BTC vs. Benign BT	Gal.9	NaN	wilcox.test	No flag	8.3	0.5	7.8	0.5	0.5	4.8e-08	3.7e-07
C: BTC vs. Benign BT	IL12RB1	NaN	wilcox.test	No flag	1.9	0.7	1.4	0.4	0.5	6.5e-08	4.9e-07
C: BTC vs. Benign BT	PD.L1	NaN	wilcox.test	No flag	5.8	0.7	5.3	0.4	0.5	4.8e-07	3.3e-06
C: BTC vs. Benign BT	ADA	NaN	wilcox.test	No flag	5	0.6	4.5	0.4	0.5	6.8e-07	4.6e-06
C: BTC vs. Benign BT	TNFRSF4	NaN	wilcox.test	No flag	5.3	0.7	4.8	0.6	0.5	1e-05	5.9e-05
C: BTC vs. Benign BT	MCP.1	NaN	wilcox.test	No flag	11.6	0.8	11.2	0.6	0.5	5.5e-05	0.00029
C: BTC vs. Benign BT	KLRD1	NaN	wilcox.test	No flag	6.5	0.9	5.8	0.7	0.5	0.00017	0.00084
C: BTC vs. Benign BT	CD4	NaN	wilcox.test	No flag	4.5	0.5	4.1	0.3	0.4	3.2e-08	2.6e-07
C: BTC vs. Benign BT	CX3CL1	NaN	wilcox.test	No flag	7.2	0.7	6.8	0.3	0.4	0.00047	0.0021
C: BTC vs. Benign BT	IL7	NaN	wilcox.test	No flag	5.9	0.8	5.6	0.7	0.4	0.0033	0.012
C: BTC vs. Benign BT	ANGPT2	NaN	wilcox.test	No flag	5.9	0.8	5.5	0.7	0.4	0.0064	0.022
C: BTC vs. Benign BT	IL12	NaN	wilcox.test	No flag	6.7	1	6.2	0.9	0.4	0.0087	0.029
C: BTC vs. Benign BT	FGF2	NaN	wilcox.test	No flag	-0.2	0.8	-0.5	0.6	0.4	0.0098	0.032
C: BTC vs. Benign BT	TIE2	NaN	wilcox.test	No flag	7.5	0.4	7.2	0.3	0.3	5.6e-06	3.4e-05
C: BTC vs. Benign BT	PGF	NaN	wilcox.test	No flag	7.2	0.5	6.8	0.5	0.3	1.5e-05	8.6e-05
C: BTC vs. Benign BT	PDCD1	NaN	wilcox.test	No flag	5	0.6	4.6	0.5	0.3	0.0003	0.0014
C: BTC vs. Benign BT	CD27	NaN	wilcox.test	No flag	8.2	0.6	7.8	0.7	0.3	0.0011	0.0045
C: BTC vs. Benign BT	GZMA	NaN	wilcox.test	No flag	6.4	0.7	6.1	0.4	0.3	0.0035	0.013
C: BTC vs. Benign BT	CCL4	NaN	wilcox.test	No flag	7.5	0.9	7.1	0.7	0.3	0.024	0.07
C: BTC vs. Benign BT	CSF.1	NaN	wilcox.test	No flag	9.4	0.3	9.1	0.3	0.2	9.8e-08	7.2e-07
C: BTC vs. Benign BT	DCN	NaN	wilcox.test	No flag	4.4	0.3	4.3	0.2	0.2	6.4e-05	0.00034
C: BTC vs. Benign BT	PD.L2	NaN	wilcox.test	No flag	2	0.5	1.7	0.6	0.2	0.0084	0.028
C: BTC vs. Benign BT	NCR1	NaN	wilcox.test	No flag	3.8	0.6	3.5	0.6	0.2	0.028	0.081
C: BTC vs. Benign BT	GZMB	NaN	wilcox.test	No flag	4.6	0.9	4.4	0.7	0.2	0.051	0.13
C: BTC vs. Benign BT	CXCL5	NaN	wilcox.test	No flag	11.8	0.8	11.5	0.8	0.2	0.088	0.2
C: BTC vs. Benign BT	CD70	NaN	wilcox.test	No flag	4.5	0.8	4.2	1	0.2	0.21	0.39
C: BTC vs. Benign BT	MCP.2	NaN	wilcox.test	No flag	8.2	0.9	8.1	0.7	0.2	0.27	0.47
C: BTC vs. Benign BT	CXCL12	NaN	wilcox.test	No flag	0.5	0.4	0.4	0.3	0.1	0.014	0.044
C: BTC vs. Benign BT	TNFRSF21	NaN	wilcox.test	No flag	7.3	0.3	7.2	0.4	0.1	0.014	0.045
C: BTC vs. Benign BT	CD28	NaN	t.test	No flag	0.5	0.5	0.4	0.3	0.1	0.096	0.22
C: BTC vs. Benign BT	CD5	NaN	wilcox.test	No flag	5.2	0.6	5	0.5	0.1	0.095	0.22
C: BTC vs. Benign BT	HO.1	NaN	wilcox.test	No flag	10.5	0.8	10.4	0.3	0.1	0.15	0.3
C: BTC vs. Benign BT	CD8A	NaN	wilcox.test	No flag	9	0.8	8.8	0.6	0.1	0.15	0.31
C: BTC vs. Benign BT	IL5	NaN	wilcox.test	No flag	0.5	1.1	0.7	0.6	0.1	0.35	0.56
C: BTC vs. Benign BT	LAMP3	NaN	wilcox.test	No flag	4.8	1	4.4	1.3	0.1	0.35	0.56
C: BTC vs. Benign BT	MCP.4	NaN	wilcox.test	No flag	9.4	1	9.4	0.6	0.1	0.46	0.67
C: BTC vs. Benign BT	CCL17	NaN	wilcox.test	No flag	9.7	1.3	9.6	0.9	0.1	0.6	0.77
C: BTC vs. Benign BT	CD83	NaN	wilcox.test	No flag	2.9	0.7	2.8	0.5	0.1	0.62	0.78
C: BTC vs. Benign BT	CD244	NaN	wilcox.test	No flag	6.3	0.6	6.3	0.4	0	0.32	0.53
C: BTC vs. Benign BT	EGF	NaN	wilcox.test	No flag	10.2	1.4	9.8	1.5	0	0.48	0.68
C: BTC vs. Benign BT	IL4	NaN	wilcox.test	Flag	0.2	0.8	0.2	0.6	0	0.48	0.68
C: BTC vs. Benign BT	Gal.1	NaN	wilcox.test	No flag	7	0.3	7	0.5	0	0.64	0.8
C: BTC vs. Benign BT	IL2	NaN	wilcox.test	Flag	0.2	0.5	0.2	0.4	0	0.87	0.93
C: BTC vs. Benign BT	PDGF.subunit.B	NaN	wilcox.test	No flag	9.7	0.2	9.8	0.1	-0.1	0.0012	0.0047
C: BTC vs. Benign BT	TRAIL	NaN	wilcox.test	No flag	8.3	0.5	8.3	0.5	-0.1	0.47	0.67
C: BTC vs. Benign BT	CD40.L	NaN	wilcox.test	No flag	8	1.4	7.8	0.9	-0.1	0.66	0.81
C: BTC vs. Benign BT	ICOSLG	NaN	wilcox.test	No flag	5.9	0.3	6	0.3	-0.2	0.063	0.16
C: BTC vs. Benign BT	VEGFR.2	NaN	wilcox.test	No flag	7.8	0.4	8.1	0.3	-0.3	2.6e-05	0.00014
C: BTC vs. Benign BT	TWEAK	NaN	wilcox.test	No flag	8.3	0.5	8.5	0.5	-0.3	0.0012	0.0046
C: BTC vs. Benign BT	FASLG	NaN	wilcox.test	No flag	5.7	0.5	6.3	0.5	-0.6	1.6e-07	1.2e-06
D: BTC vs. Non-cancer controls	CA199	NaN	t.test	NA	7.5	4.9	3.2	2	5.2	4.3e-43	6.7e-41
D: BTC vs. Non-cancer controls	CCL20	NaN	t.test	No flag	8.7	2.2	5.4	1.2	3	6.1e-50	1.1e-47
D: BTC vs. Non-cancer controls	IL6	NaN	t.test	No flag	3.4	1.9	1.2	1.3	2	5.4e-33	3.9e-31
D: BTC vs. Non-cancer controls	CAIX	NaN	t.test	No flag	6.3	2.2	4.9	0.8	1.8	1.8e-30	1.1e-28
D: BTC vs. Non-cancer controls	IL10	NaN	t.test	No flag	3.6	1	2.5	0.6	1.2	1.1e-30	6.9e-29
D: BTC vs. Non-cancer controls	ADGRG1	NaN	t.test	No flag	2.6	1.5	1.4	0.6	1.2	9.9e-23	3.3e-21
D: BTC vs. Non-cancer controls	MMP12	NaN	t.test	No flag	8.1	1.4	7	1.2	1.2	2e-18	5.1e-17
D: BTC vs. Non-cancer controls	TNFRSF12A	NaN	t.test	No flag	5.7	1	4.6	0.6	1.1	2.9e-35	2.8e-33
D: BTC vs. Non-cancer controls	PTN	NaN	t.test	No flag	2.2	2	1.1	2.6	1	7e-08	5.2e-07
D: BTC vs. Non-cancer controls	CXCL9	NaN	t.test	No flag	7.5	1.2	6.7	1.5	0.9	1.1e-12	1.5e-11
D: BTC vs. Non-cancer controls	IL8	NaN	t.test	No flag	9.4	2.6	8.6	2	0.9	7e-06	4.1e-05
D: BTC vs. Non-cancer controls	NOS3	NaN	t.test	No flag	2.1	0.8	1.4	0.6	0.8	7.2e-28	3.4e-26
D: BTC vs. Non-cancer controls	CCL23	NaN	t.test	No flag	10.3	0.8	9.4	0.6	0.8	2.7e-16	5.8e-15
D: BTC vs. Non-cancer controls	CXCL1	NaN	t.test	No flag	9.3	1	8.6	0.6	0.8	1.5e-14	2.8e-13
D: BTC vs. Non-cancer controls	HGF	NaN	t.test	No flag	9.7	0.9	9	0.7	0.7	8.1e-14	1.3e-12
D: BTC vs. Non-cancer controls	CXCL13	NaN	t.test	No flag	8.9	1	8.3	0.8	0.7	1.2e-11	1.5e-10
D: BTC vs. Non-cancer controls	CCL19	NaN	t.test	No flag	9.7	1.2	8.8	1.1	0.7	3.3e-10	3.5e-09
D: BTC vs. Non-cancer controls	IL5	NaN	t.test	Flag	0.5	1.1	0	0.9	0.7	3.5e-09	3.1e-08
D: BTC vs. Non-cancer controls	CXCL11	NaN	t.test	No flag	8.5	1.3	7.9	1.1	0.7	3.6e-09	3.2e-08
D: BTC vs. Non-cancer controls	IL12RB1	NaN	t.test	No flag	1.9	0.7	1.4	0.6	0.6	6.1e-20	1.7e-18
D: BTC vs. Non-cancer controls	ANGPT2	NaN	t.test	No flag	5.9	0.8	5.2	0.6	0.6	1.5e-17	3.5e-16
D: BTC vs. Non-cancer controls	TNFRSF9	NaN	t.test	No flag	6.6	0.6	5.9	0.8	0.6	1.4e-15	3e-14
D: BTC vs. Non-cancer controls	IL7	NaN	t.test	No flag	5.9	0.8	5.3	0.8	0.6	7.2e-15	1.4e-13
D: BTC vs. Non-cancer controls	GZMH	NaN	t.test	No flag	4.7	1.2	3.9	0.9	0.6	3.6e-08	2.9e-07
D: BTC vs. Non-cancer controls	CXCL10	NaN	t.test	No flag	9.7	1.2	9.1	1.1	0.6	7.2e-08	5.4e-07
D: BTC vs. Non-cancer controls	MCP.3	NaN	t.test	No flag	3.4	1.2	2.9	1.2	0.6	2.7e-05	0.00015
D: BTC vs. Non-cancer controls	CD4	NaN	t.test	No flag	4.5	0.5	3.9	0.4	0.5	3.9e-24	1.4e-22
D: BTC vs. Non-cancer controls	NCR1	NaN	t.test	No flag	3.8	0.6	3.3	0.6	0.5	9.6e-17	2.1e-15
D: BTC vs. Non-cancer controls	PGF	NaN	t.test	No flag	7.2	0.5	6.7	0.5	0.5	2.1e-12	2.8e-11
D: BTC vs. Non-cancer controls	MMP7	NaN	t.test	No flag	12	0.2	11.4	0.5	0.5	1.6e-09	1.5e-08
D: BTC vs. Non-cancer controls	VEGFA	NaN	t.test	No flag	8.7	1	8.2	0.8	0.5	4.3e-08	3.4e-07
D: BTC vs. Non-cancer controls	IL4	NaN	t.test	Flag	0.2	0.8	-0.6	0.7	0.5	6.8e-06	4.1e-05
D: BTC vs. Non-cancer controls	MIC.A.B	NaN	t.test	No flag	5.3	1.1	4.7	1.1	0.5	0.0027	0.01
D: BTC vs. Non-cancer controls	PD.L1	NaN	t.test	No flag	5.8	0.7	5.3	0.5	0.4	2.7e-14	4.7e-13
D: BTC vs. Non-cancer controls	CX3CL1	NaN	t.test	No flag	7.2	0.7	6.7	0.4	0.4	2.9e-11	3.4e-10
D: BTC vs. Non-cancer controls	CSF.1	NaN	t.test	No flag	9.4	0.3	8.9	0.3	0.4	7.6e-11	8.5e-10
D: BTC vs. Non-cancer controls	TNFRSF4	NaN	t.test	No flag	5.3	0.7	4.9	0.6	0.4	7.8e-10	7.9e-09
D: BTC vs. Non-cancer controls	Gal.9	NaN	t.test	No flag	8.3	0.5	7.9	0.5	0.4	1.5e-09	1.5e-08
D: BTC vs. Non-cancer controls	ADA	NaN	t.test	No flag	5	0.6	4.6	0.6	0.4	2e-09	1.8e-08
D: BTC vs. Non-cancer controls	PDCD1	NaN	t.test	No flag	5	0.6	4.6	0.8	0.4	6.3e-08	4.8e-07
D: BTC vs. Non-cancer controls	IL18	NaN	t.test	No flag	8.8	1	8.3	0.9	0.4	2.7e-06	1.7e-05
D: BTC vs. Non-cancer controls	MCP.1	NaN	t.test	No flag	11.6	0.8	11.2	0.6	0.4	8.2e-06	4.9e-05
D: BTC vs. Non-cancer controls	CD8A	NaN	t.test	No flag	9	0.8	8.6	1	0.4	7.2e-05	0.00037
D: BTC vs. Non-cancer controls	IL12	NaN	t.test	No flag	6.7	1	6.1	1.1	0.4	0.00018	0.00085
D: BTC vs. Non-cancer controls	CXCL12	NaN	t.test	No flag	0.5	0.4	0.2	0.3	0.3	7e-21	2.1e-19
D: BTC vs. Non-cancer controls	LAP.TGF.beta.1	NaN	t.test	No flag	9.7	0.7	9.5	0.6	0.3	0.00015	0.00073
D: BTC vs. Non-cancer controls	KLRD1	NaN	t.test	No flag	6.5	0.9	6.2	0.8	0.3	0.00023	0.0011
D: BTC vs. Non-cancer controls	CRTAM	NaN	t.test	No flag	5.8	0.9	5.6	1	0.3	0.002	0.0076
D: BTC vs. Non-cancer controls	CXCL5	NaN	t.test	No flag	11.8	0.8	11.4	0.9	0.3	0.0055	0.019
D: BTC vs. Non-cancer controls	PD.L2	NaN	t.test	No flag	2	0.5	1.7	0.6	0.2	3.3e-06	2.1e-05
D: BTC vs. Non-cancer controls	TNFRSF21	NaN	t.test	No flag	7.3	0.3	7.1	0.3	0.2	1.1e-05	6.7e-05
D: BTC vs. Non-cancer controls	DCN	NaN	t.test	No flag	4.4	0.3	4.3	0.3	0.2	7.8e-05	0.0004
D: BTC vs. Non-cancer controls	IL2	NaN	t.test	Flag	0.2	0.5	0	0.6	0.2	0.00028	0.0013
D: BTC vs. Non-cancer controls	TIE2	NaN	t.test	No flag	7.5	0.4	7.3	0.3	0.2	0.0012	0.0046
D: BTC vs. Non-cancer controls	CD40	NaN	t.test	No flag	10.1	0.7	9.9	0.5	0.2	0.0027	0.01
D: BTC vs. Non-cancer controls	GZMA	NaN	t.test	No flag	6.4	0.7	6.3	0.6	0.2	0.0099	0.032
D: BTC vs. Non-cancer controls	CD27	NaN	t.test	No flag	8.2	0.6	8	0.6	0.2	0.014	0.043
D: BTC vs. Non-cancer controls	CD83	NaN	t.test	No flag	2.9	0.7	2.7	0.5	0.1	0.022	0.066
D: BTC vs. Non-cancer controls	CD28	NaN	t.test	No flag	0.5	0.5	0.4	0.4	0.1	0.047	0.12
D: BTC vs. Non-cancer controls	LAMP3	NaN	t.test	No flag	4.8	1	4.6	1.2	0.1	0.12	0.26
D: BTC vs. Non-cancer controls	CD5	NaN	t.test	No flag	5.2	0.6	5.1	0.6	0.1	0.15	0.31
D: BTC vs. Non-cancer controls	CD70	NaN	t.test	No flag	4.5	0.8	4.5	0.7	0.1	0.29	0.49
D: BTC vs. Non-cancer controls	CCL4	NaN	t.test	No flag	7.5	0.9	7.5	0.8	0.1	0.4	0.6
D: BTC vs. Non-cancer controls	HO.1	NaN	t.test	No flag	10.5	0.8	10.5	0.6	0.1	0.44	0.65
D: BTC vs. Non-cancer controls	GZMB	NaN	t.test	No flag	4.6	0.9	4.5	0.9	0.1	0.47	0.67
D: BTC vs. Non-cancer controls	TRAIL	NaN	t.test	No flag	8.3	0.5	8.2	0.4	0	0.69	0.82
D: BTC vs. Non-cancer controls	CD244	NaN	t.test	No flag	6.3	0.6	6.3	0.4	0	0.85	0.92
D: BTC vs. Non-cancer controls	Gal.1	NaN	t.test	No flag	7	0.3	7.1	0.3	-0.1	0.012	0.039
D: BTC vs. Non-cancer controls	ICOSLG	NaN	t.test	No flag	5.9	0.3	5.9	0.3	-0.1	0.044	0.12
D: BTC vs. Non-cancer controls	CCL3	NaN	t.test	No flag	6.8	1.1	7	1	-0.1	0.3	0.51
D: BTC vs. Non-cancer controls	VEGFR.2	NaN	t.test	No flag	7.8	0.4	7.9	0.3	-0.2	0.0046	0.016
D: BTC vs. Non-cancer controls	MCP.2	NaN	t.test	No flag	8.2	0.9	8.4	0.7	-0.2	0.062	0.16
D: BTC vs. Non-cancer controls	FASLG	NaN	t.test	No flag	5.7	0.5	6	0.6	-0.3	5.7e-06	3.4e-05
D: BTC vs. Non-cancer controls	PDGF.subunit.B	NaN	t.test	No flag	9.7	0.2	9.9	0.1	-0.3	1.3e-05	7.4e-05
D: BTC vs. Non-cancer controls	TWEAK	NaN	t.test	No flag	8.3	0.5	8.6	0.3	-0.4	2.9e-08	2.4e-07
D: BTC vs. Non-cancer controls	CCL17	NaN	t.test	No flag	9.7	1.3	10.1	1.1	-0.4	0.00091	0.0037
D: BTC vs. Non-cancer controls	FGF2	NaN	t.test	No flag	-0.2	0.8	0.4	0.8	-0.5	7.2e-11	8.2e-10
D: BTC vs. Non-cancer controls	MCP.4	NaN	t.test	No flag	9.4	1	9.8	0.6	-0.5	3.7e-07	2.6e-06
D: BTC vs. Non-cancer controls	TNFSF14	NaN	t.test	No flag	6.8	1.4	7.5	0.7	-0.7	3e-13	4.7e-12
D: BTC vs. Non-cancer controls	CD40.L	NaN	t.test	No flag	8	1.4	8.7	0.7	-1	1.9e-15	3.9e-14
D: BTC vs. Non-cancer controls	CASP.8	NaN	t.test	No flag	4.6	1.2	5.9	0.9	-1.1	6.8e-26	2.6e-24
D: BTC vs. Non-cancer controls	EGF	NaN	t.test	No flag	10.2	1.4	11.2	0.4	-1.4	2.8e-26	1.2e-24
E: iCC vs. pCC	CAIX	NaN	wilcox.test	No flag	7.3	2.6	5.9	0.9	1.4	0.00013	0.00064
E: iCC vs. pCC	IL8	NaN	wilcox.test	No flag	10.5	2.6	9.1	1.8	1.2	0.0033	0.012
E: iCC vs. pCC	MMP12	NaN	wilcox.test	No flag	8.5	1.6	8	0.8	0.6	0.047	0.13
E: iCC vs. pCC	CCL20	NaN	wilcox.test	No flag	8.9	2.5	8.1	1.3	0.5	0.14	0.29
E: iCC vs. pCC	CXCL1	NaN	wilcox.test	No flag	9.7	1.2	9.2	0.6	0.4	0.019	0.059
E: iCC vs. pCC	ADGRG1	NaN	wilcox.test	No flag	2.9	1.6	2.3	1	0.4	0.15	0.3
E: iCC vs. pCC	HGF	NaN	wilcox.test	No flag	9.9	0.9	9.5	0.6	0.3	0.029	0.081
E: iCC vs. pCC	TNFRSF12A	NaN	wilcox.test	No flag	5.8	0.8	5.5	1	0.3	0.061	0.16
E: iCC vs. pCC	CASP.8	NaN	wilcox.test	No flag	4.6	1.3	4.1	0.8	0.2	0.076	0.18
E: iCC vs. pCC	CXCL13	NaN	wilcox.test	No flag	9.1	1.1	8.9	0.6	0.2	0.27	0.47
E: iCC vs. pCC	NOS3	NaN	t.test	No flag	2.2	0.8	2.1	0.8	0.2	0.29	0.49
E: iCC vs. pCC	ANGPT2	NaN	wilcox.test	No flag	6	0.7	5.7	0.9	0.1	0.16	0.31
E: iCC vs. pCC	TNFRSF9	NaN	wilcox.test	No flag	6.7	0.7	6.6	0.6	0.1	0.21	0.39
E: iCC vs. pCC	PTN	NaN	t.test	No flag	2.1	2	2	2	0.1	0.73	0.85
E: iCC vs. pCC	TNFRSF21	NaN	wilcox.test	No flag	7.4	0.4	7.4	0.3	0	0.12	0.25
E: iCC vs. pCC	MCP.1	NaN	wilcox.test	No flag	11.8	0.7	11.5	1	0	0.32	0.54
E: iCC vs. pCC	FASLG	NaN	wilcox.test	No flag	5.7	0.5	5.7	0.6	0	0.34	0.55
E: iCC vs. pCC	LAP.TGF.beta.1	NaN	wilcox.test	No flag	9.8	0.7	9.7	0.6	0	0.48	0.67
E: iCC vs. pCC	CXCL5	NaN	wilcox.test	No flag	11.8	0.8	11.9	1	0	0.69	0.83
E: iCC vs. pCC	TIE2	NaN	wilcox.test	No flag	7.6	0.4	7.5	0.3	0	0.73	0.85
E: iCC vs. pCC	IL5	NaN	wilcox.test	Flag	0.6	1.2	0.3	1	0	0.75	0.86
E: iCC vs. pCC	CD8A	NaN	wilcox.test	No flag	9	0.9	9.1	0.6	0	0.83	0.91
E: iCC vs. pCC	CCL23	NaN	wilcox.test	No flag	10.3	0.9	10.3	0.5	0	0.87	0.93
E: iCC vs. pCC	IL2	NaN	wilcox.test	Flag	0.1	0.5	0.1	0.3	0	0.86	0.93
E: iCC vs. pCC	CX3CL1	NaN	wilcox.test	No flag	7.2	0.7	7.3	0.5	0	0.96	0.98
E: iCC vs. pCC	GZMB	NaN	wilcox.test	No flag	4.5	1	4.5	0.5	0	0.96	0.98
E: iCC vs. pCC	DCN	NaN	wilcox.test	No flag	4.4	0.3	4.5	0.2	-0.1	0.11	0.24
E: iCC vs. pCC	MIC.A.B	NaN	wilcox.test	No flag	5.4	1.1	5.1	0.5	-0.1	0.16	0.31
E: iCC vs. pCC	CD28	NaN	wilcox.test	No flag	0.5	0.6	0.6	0.3	-0.1	0.17	0.33
E: iCC vs. pCC	ICOSLG	NaN	wilcox.test	No flag	5.9	0.3	6	0.3	-0.1	0.24	0.43
E: iCC vs. pCC	IL10	NaN	wilcox.test	No flag	3.6	1	3.8	0.8	-0.1	0.25	0.44
E: iCC vs. pCC	Gal.1	NaN	wilcox.test	No flag	7	0.3	7.1	0.3	-0.1	0.47	0.67
E: iCC vs. pCC	PD.L2	NaN	wilcox.test	No flag	1.9	0.6	2.1	0.4	-0.1	0.51	0.71
E: iCC vs. pCC	TWEAK	NaN	wilcox.test	No flag	8.2	0.5	8.2	0.7	-0.1	0.52	0.71
E: iCC vs. pCC	CXCL12	NaN	t.test	No flag	0.5	0.4	0.5	0.3	-0.1	0.55	0.73
E: iCC vs. pCC	TNFRSF4	NaN	wilcox.test	No flag	5.3	0.7	5.5	0.6	-0.1	0.58	0.75
E: iCC vs. pCC	NCR1	NaN	wilcox.test	No flag	3.8	0.7	3.9	0.6	-0.1	0.6	0.77
E: iCC vs. pCC	PDGF.subunit.B	NaN	wilcox.test	No flag	9.7	0.2	9.7	0.1	-0.1	0.78	0.87
E: iCC vs. pCC	VEGFA	NaN	wilcox.test	No flag	8.8	0.9	8.7	1	-0.1	0.78	0.87
E: iCC vs. pCC	PGF	NaN	wilcox.test	No flag	7.3	0.6	7.3	0.4	-0.1	0.86	0.92
E: iCC vs. pCC	LAMP3	NaN	wilcox.test	No flag	4.8	0.9	4.6	1	-0.1	0.9	0.94
E: iCC vs. pCC	Gal.9	NaN	wilcox.test	No flag	8.4	0.5	8.4	0.5	-0.1	0.96	0.98
E: iCC vs. pCC	CCL19	NaN	wilcox.test	No flag	9.7	1.2	9.5	0.9	-0.1	0.97	0.99
E: iCC vs. pCC	CSF.1	NaN	wilcox.test	No flag	9.4	0.2	9.4	0.3	-0.1	0.97	0.99
E: iCC vs. pCC	CXCL10	NaN	wilcox.test	No flag	9.6	1.1	9.5	1.3	-0.1	0.98	0.99
E: iCC vs. pCC	TRAIL	NaN	wilcox.test	No flag	8.3	0.5	8.3	0.9	-0.1	1	1
E: iCC vs. pCC	VEGFR.2	NaN	wilcox.test	No flag	7.7	0.4	7.9	0.3	-0.2	0.012	0.038
E: iCC vs. pCC	PD.L1	NaN	wilcox.test	No flag	5.7	0.6	5.9	0.5	-0.2	0.047	0.12
E: iCC vs. pCC	CD70	NaN	wilcox.test	No flag	4.3	0.7	4.6	0.7	-0.2	0.051	0.13
E: iCC vs. pCC	CD4	NaN	wilcox.test	No flag	4.5	0.5	4.6	0.3	-0.2	0.17	0.33
E: iCC vs. pCC	CD40.L	NaN	wilcox.test	No flag	7.7	1.6	8.2	1.3	-0.2	0.17	0.34
E: iCC vs. pCC	MCP.3	NaN	wilcox.test	No flag	3.5	1.2	3.1	0.8	-0.2	0.25	0.45
E: iCC vs. pCC	IL12RB1	NaN	wilcox.test	No flag	1.9	0.6	2	0.8	-0.2	0.27	0.47
E: iCC vs. pCC	CCL17	NaN	wilcox.test	No flag	9.6	1.2	9.8	1.6	-0.2	0.41	0.62
E: iCC vs. pCC	IL18	NaN	wilcox.test	No flag	8.7	0.9	8.8	0.8	-0.2	0.42	0.63
E: iCC vs. pCC	IL7	NaN	wilcox.test	No flag	5.9	0.9	6	1.2	-0.2	0.43	0.63
E: iCC vs. pCC	EGF	NaN	wilcox.test	No flag	10	1.7	10.2	1.1	-0.2	0.46	0.67
E: iCC vs. pCC	MMP7	NaN	wilcox.test	No flag	12	0.3	12	0.2	-0.2	0.51	0.7
E: iCC vs. pCC	CXCL9	NaN	wilcox.test	No flag	7.5	1.2	7.7	1.3	-0.2	0.54	0.73
E: iCC vs. pCC	TNFSF14	NaN	wilcox.test	No flag	6.6	1.5	6.7	1.2	-0.2	0.75	0.86
E: iCC vs. pCC	PDCD1	NaN	wilcox.test	No flag	4.9	0.6	5.2	0.3	-0.3	0.007	0.024
E: iCC vs. pCC	CD83	NaN	wilcox.test	No flag	2.7	0.6	3	0.5	-0.3	0.021	0.064
E: iCC vs. pCC	ADA	NaN	wilcox.test	No flag	4.9	0.6	5.2	0.5	-0.3	0.026	0.075
E: iCC vs. pCC	CD244	NaN	wilcox.test	No flag	6.3	0.6	6.5	0.4	-0.3	0.027	0.076
E: iCC vs. pCC	IL4	NaN	wilcox.test	No flag	0.1	0.8	0.4	0.7	-0.3	0.055	0.14
E: iCC vs. pCC	CD5	NaN	wilcox.test	No flag	5.1	0.7	5.3	0.6	-0.3	0.073	0.18
E: iCC vs. pCC	GZMA	NaN	wilcox.test	No flag	6.3	0.6	6.4	0.8	-0.3	0.076	0.18
E: iCC vs. pCC	CD27	NaN	wilcox.test	No flag	8.1	0.7	8.3	0.6	-0.3	0.13	0.26
E: iCC vs. pCC	KLRD1	NaN	wilcox.test	No flag	6.4	0.8	6.6	0.5	-0.3	0.12	0.26
E: iCC vs. pCC	IL12	NaN	wilcox.test	No flag	6.6	0.9	7	1.4	-0.3	0.16	0.31
E: iCC vs. pCC	MCP.2	NaN	wilcox.test	No flag	8	0.7	8.2	1.1	-0.3	0.25	0.44
E: iCC vs. pCC	MCP.4	NaN	wilcox.test	No flag	9.3	0.8	9.5	1	-0.3	0.42	0.63
E: iCC vs. pCC	CRTAM	NaN	wilcox.test	No flag	5.8	0.7	6	0.5	-0.4	0.022	0.066
E: iCC vs. pCC	FGF2	NaN	wilcox.test	No flag	-0.3	0.7	-0.1	1.3	-0.4	0.096	0.22
E: iCC vs. pCC	CD40	NaN	wilcox.test	No flag	10	0.5	10.4	0.7	-0.5	0.0018	0.0068
E: iCC vs. pCC	GZMH	NaN	wilcox.test	No flag	4.5	1	5	0.6	-0.5	0.0075	0.025
E: iCC vs. pCC	CCL4	NaN	wilcox.test	No flag	7.3	0.8	7.8	0.9	-0.5	0.12	0.25
E: iCC vs. pCC	CXCL11	NaN	wilcox.test	No flag	8.4	1	8.7	1.5	-0.5	0.16	0.31
E: iCC vs. pCC	HO.1	NaN	wilcox.test	No flag	10.4	0.7	11.1	0.7	-0.6	2.9e-05	0.00016
E: iCC vs. pCC	CCL3	NaN	wilcox.test	No flag	6.6	0.9	7	0.6	-0.6	0.017	0.052
E: iCC vs. pCC	IL6	NaN	wilcox.test	No flag	3.2	1.6	3.7	1.7	-0.7	0.25	0.45
E: iCC vs. pCC	CA199	NaN	t.test	NA	7.1	4.2	8.9	5.3	-1.3	0.092	0.21
F: iCC vs. GBC	IL8	NaN	wilcox.test	No flag	10.5	2.6	9.1	1.8	1.3	0.00013	0.00065
F: iCC vs. GBC	CAIX	NaN	wilcox.test	No flag	7.3	2.6	5.9	1.5	1.2	9.4e-05	0.00047
F: iCC vs. GBC	TNFRSF12A	NaN	wilcox.test	No flag	5.8	0.8	5.4	0.9	0.4	0.0011	0.0046
F: iCC vs. GBC	CXCL1	NaN	wilcox.test	No flag	9.7	1.2	9.3	0.8	0.4	0.0071	0.024
F: iCC vs. GBC	CCL20	NaN	wilcox.test	No flag	8.9	2.5	8.6	2.4	0.4	0.21	0.39
F: iCC vs. GBC	PTN	NaN	t.test	No flag	2.1	2	1.9	1.4	0.3	0.21	0.39
F: iCC vs. GBC	MCP.1	NaN	wilcox.test	No flag	11.8	0.7	11.4	0.6	0.2	0.0092	0.03
F: iCC vs. GBC	CXCL13	NaN	wilcox.test	No flag	9.1	1.1	9	0.9	0.2	0.11	0.24
F: iCC vs. GBC	CASP.8	NaN	wilcox.test	No flag	4.6	1.3	4.5	0.9	0.2	0.29	0.49
F: iCC vs. GBC	ADGRG1	NaN	t.test	No flag	2.9	1.6	2.4	1.3	0.2	0.49	0.68
F: iCC vs. GBC	TNFRSF21	NaN	wilcox.test	No flag	7.4	0.4	7.2	0.3	0.1	0.0014	0.0055
F: iCC vs. GBC	TNFRSF9	NaN	wilcox.test	No flag	6.7	0.7	6.5	0.7	0.1	0.045	0.12
F: iCC vs. GBC	PGF	NaN	wilcox.test	No flag	7.3	0.6	7.2	0.5	0.1	0.079	0.19
F: iCC vs. GBC	ANGPT2	NaN	wilcox.test	No flag	6	0.7	5.9	0.6	0.1	0.086	0.2
F: iCC vs. GBC	MMP12	NaN	wilcox.test	No flag	8.5	1.6	8.1	1.3	0.1	0.4	0.6
F: iCC vs. GBC	IL4	NaN	wilcox.test	Flag	0.1	0.8	0.1	0.9	0.1	0.54	0.72
F: iCC vs. GBC	DCN	NaN	wilcox.test	No flag	4.4	0.3	4.4	0.2	0	0.2	0.38
F: iCC vs. GBC	CX3CL1	NaN	wilcox.test	No flag	7.2	0.7	7.2	0.7	0	0.31	0.52
F: iCC vs. GBC	TNFRSF4	NaN	wilcox.test	No flag	5.3	0.7	5.2	0.8	0	0.37	0.58
F: iCC vs. GBC	HGF	NaN	wilcox.test	No flag	9.9	0.9	9.8	0.7	0	0.5	0.69
F: iCC vs. GBC	TIE2	NaN	wilcox.test	No flag	7.6	0.4	7.5	0.4	0	0.72	0.85
F: iCC vs. GBC	NOS3	NaN	t.test	No flag	2.2	0.8	2.1	0.8	0	0.79	0.88
F: iCC vs. GBC	LAMP3	NaN	wilcox.test	No flag	4.8	0.9	4.6	1	0	0.88	0.94
F: iCC vs. GBC	CD28	NaN	wilcox.test	No flag	0.5	0.6	0.5	0.5	0	0.9	0.95
F: iCC vs. GBC	CXCL12	NaN	t.test	No flag	0.5	0.4	0.6	0.3	-0.1	0.11	0.23
F: iCC vs. GBC	Gal.1	NaN	wilcox.test	No flag	7	0.3	7	0.2	-0.1	0.36	0.57
F: iCC vs. GBC	CSF.1	NaN	wilcox.test	No flag	9.4	0.2	9.5	0.5	-0.1	0.39	0.6
F: iCC vs. GBC	IL2	NaN	wilcox.test	Flag	0.1	0.5	0.3	0.5	-0.1	0.46	0.67
F: iCC vs. GBC	CD83	NaN	wilcox.test	No flag	2.7	0.6	2.7	0.5	-0.1	0.49	0.68
F: iCC vs. GBC	IL5	NaN	wilcox.test	Flag	0.6	1.2	0.5	0.7	-0.1	0.54	0.72
F: iCC vs. GBC	IL10	NaN	wilcox.test	No flag	3.6	1	3.7	1	-0.1	0.58	0.75
F: iCC vs. GBC	MCP.4	NaN	wilcox.test	No flag	9.3	0.8	9.5	1	-0.1	0.58	0.75
F: iCC vs. GBC	CD4	NaN	wilcox.test	No flag	4.5	0.5	4.5	0.6	-0.1	0.6	0.77
F: iCC vs. GBC	PD.L2	NaN	wilcox.test	No flag	1.9	0.6	2	0.6	-0.1	0.68	0.82
F: iCC vs. GBC	MCP.2	NaN	wilcox.test	No flag	8	0.7	8	0.8	-0.1	0.7	0.83
F: iCC vs. GBC	LAP.TGF.beta.1	NaN	wilcox.test	No flag	9.8	0.7	9.8	1	-0.1	0.73	0.85
F: iCC vs. GBC	TRAIL	NaN	wilcox.test	No flag	8.3	0.5	8.3	0.3	-0.1	0.72	0.85
F: iCC vs. GBC	CCL23	NaN	wilcox.test	No flag	10.3	0.9	10.4	0.5	-0.1	0.76	0.86
F: iCC vs. GBC	ICOSLG	NaN	wilcox.test	No flag	5.9	0.3	5.9	0.3	-0.1	0.74	0.86
F: iCC vs. GBC	PDGF.subunit.B	NaN	wilcox.test	No flag	9.7	0.2	9.7	0.2	-0.1	0.82	0.91
F: iCC vs. GBC	NCR1	NaN	wilcox.test	No flag	3.8	0.7	3.8	0.5	-0.1	0.86	0.92
F: iCC vs. GBC	Gal.9	NaN	wilcox.test	No flag	8.4	0.5	8.3	0.6	-0.1	0.89	0.94
F: iCC vs. GBC	CD8A	NaN	wilcox.test	No flag	9	0.9	9.1	0.8	-0.1	0.99	0.99
F: iCC vs. GBC	CD244	NaN	wilcox.test	No flag	6.3	0.6	6.4	0.5	-0.2	0.093	0.21
F: iCC vs. GBC	FGF2	NaN	wilcox.test	No flag	-0.3	0.7	-0.2	0.9	-0.2	0.11	0.24
F: iCC vs. GBC	IL12RB1	NaN	wilcox.test	No flag	1.9	0.6	2.1	0.7	-0.2	0.11	0.24
F: iCC vs. GBC	ADA	NaN	wilcox.test	No flag	4.9	0.6	5	0.8	-0.2	0.17	0.34
F: iCC vs. GBC	TWEAK	NaN	wilcox.test	No flag	8.2	0.5	8.3	0.5	-0.2	0.24	0.43
F: iCC vs. GBC	CCL4	NaN	wilcox.test	No flag	7.3	0.8	7.5	0.7	-0.2	0.26	0.46
F: iCC vs. GBC	FASLG	NaN	wilcox.test	No flag	5.7	0.5	5.8	0.5	-0.2	0.29	0.5
F: iCC vs. GBC	TNFSF14	NaN	wilcox.test	No flag	6.6	1.5	6.9	1.3	-0.2	0.3	0.51
F: iCC vs. GBC	CD5	NaN	wilcox.test	No flag	5.1	0.7	5.1	0.6	-0.2	0.33	0.54
F: iCC vs. GBC	CCL19	NaN	wilcox.test	No flag	9.7	1.2	9.8	1.3	-0.2	0.39	0.59
F: iCC vs. GBC	MIC.A.B	NaN	wilcox.test	No flag	5.4	1.1	5.1	0.9	-0.2	0.41	0.61
F: iCC vs. GBC	PDCD1	NaN	wilcox.test	No flag	4.9	0.6	4.9	0.7	-0.2	0.43	0.63
F: iCC vs. GBC	PD.L1	NaN	wilcox.test	No flag	5.7	0.6	5.8	0.8	-0.2	0.46	0.67
F: iCC vs. GBC	VEGFA	NaN	wilcox.test	No flag	8.8	0.9	8.7	0.9	-0.2	0.46	0.67
F: iCC vs. GBC	CCL17	NaN	wilcox.test	No flag	9.6	1.2	9.8	1.4	-0.2	0.51	0.7
F: iCC vs. GBC	MMP7	NaN	wilcox.test	No flag	12	0.3	12	0.2	-0.2	0.67	0.81
F: iCC vs. GBC	VEGFR.2	NaN	wilcox.test	No flag	7.7	0.4	7.9	0.3	-0.3	0.00067	0.0028
F: iCC vs. GBC	GZMB	NaN	wilcox.test	No flag	4.5	1	4.8	0.7	-0.3	0.023	0.067
F: iCC vs. GBC	CD40	NaN	wilcox.test	No flag	10	0.5	10.2	0.6	-0.3	0.099	0.22
F: iCC vs. GBC	CD27	NaN	wilcox.test	No flag	8.1	0.7	8.3	0.5	-0.3	0.13	0.27
F: iCC vs. GBC	CXCL5	NaN	wilcox.test	No flag	11.8	0.8	11.9	0.7	-0.3	0.14	0.28
F: iCC vs. GBC	CCL3	NaN	wilcox.test	No flag	6.6	0.9	7	1.2	-0.3	0.18	0.34
F: iCC vs. GBC	IL7	NaN	wilcox.test	No flag	5.9	0.9	6	0.6	-0.3	0.23	0.42
F: iCC vs. GBC	MCP.3	NaN	wilcox.test	No flag	3.5	1.2	3.5	1.1	-0.3	0.24	0.43
F: iCC vs. GBC	GZMA	NaN	wilcox.test	No flag	6.3	0.6	6.6	0.9	-0.4	0.0051	0.018
F: iCC vs. GBC	CRTAM	NaN	wilcox.test	No flag	5.8	0.7	6.1	0.8	-0.4	0.0068	0.023
F: iCC vs. GBC	HO.1	NaN	wilcox.test	No flag	10.4	0.7	10.8	0.7	-0.4	0.012	0.039
F: iCC vs. GBC	IL18	NaN	wilcox.test	No flag	8.7	0.9	9	1.1	-0.4	0.076	0.18
F: iCC vs. GBC	IL12	NaN	wilcox.test	No flag	6.6	0.9	6.8	0.7	-0.4	0.12	0.26
F: iCC vs. GBC	CXCL10	NaN	wilcox.test	No flag	9.6	1.1	9.8	1.3	-0.4	0.16	0.32
F: iCC vs. GBC	CD70	NaN	wilcox.test	No flag	4.3	0.7	5	0.9	-0.5	0.00026	0.0012
F: iCC vs. GBC	KLRD1	NaN	wilcox.test	No flag	6.4	0.8	6.7	1	-0.5	0.0022	0.0081
F: iCC vs. GBC	GZMH	NaN	wilcox.test	No flag	4.5	1	5.1	1.4	-0.5	0.011	0.036
F: iCC vs. GBC	CD40.L	NaN	wilcox.test	No flag	7.7	1.6	8.2	0.9	-0.5	0.034	0.094
F: iCC vs. GBC	CXCL9	NaN	wilcox.test	No flag	7.5	1.2	7.8	1.3	-0.5	0.068	0.17
F: iCC vs. GBC	IL6	NaN	t.test	No flag	3.2	1.6	3.7	2	-0.5	0.085	0.2
F: iCC vs. GBC	EGF	NaN	wilcox.test	No flag	10	1.7	10.3	0.7	-0.6	0.057	0.14
F: iCC vs. GBC	CXCL11	NaN	wilcox.test	No flag	8.4	1	8.9	1.6	-0.7	0.0018	0.0068
F: iCC vs. GBC	CA199	NaN	t.test	NA	7.1	4.2	8.8	5.8	-1.5	0.076	0.18
G: iCC vs. dCC	IL8	NaN	wilcox.test	No flag	10.5	2.6	8.3	1.8	1.9	6.9e-08	5.2e-07
G: iCC vs. dCC	CAIX	NaN	wilcox.test	No flag	7.3	2.6	5.7	1.2	1.2	4.7e-06	2.9e-05
G: iCC vs. dCC	MMP12	NaN	wilcox.test	No flag	8.5	1.6	7.5	0.9	0.8	2.1e-05	0.00012
G: iCC vs. dCC	CXCL13	NaN	wilcox.test	No flag	9.1	1.1	8.5	0.7	0.5	7.2e-05	0.00037
G: iCC vs. dCC	CXCL1	NaN	wilcox.test	No flag	9.7	1.2	9	0.6	0.4	0.0004	0.0018
G: iCC vs. dCC	CCL20	NaN	wilcox.test	No flag	8.9	2.5	8.3	1.9	0.4	0.09	0.21
G: iCC vs. dCC	ANGPT2	NaN	wilcox.test	No flag	6	0.7	5.5	0.6	0.3	7.4e-05	0.00038
G: iCC vs. dCC	ADGRG1	NaN	wilcox.test	No flag	2.9	1.6	2.4	1.3	0.3	0.11	0.24
G: iCC vs. dCC	CA199	NaN	t.test	NA	7.1	4.2	7.4	4.7	0.3	0.66	0.81
G: iCC vs. dCC	TNFRSF9	NaN	wilcox.test	No flag	6.7	0.7	6.5	0.5	0.2	0.003	0.011
G: iCC vs. dCC	MIC.A.B	NaN	wilcox.test	No flag	5.4	1.1	5.3	1	0.2	0.26	0.46
G: iCC vs. dCC	MCP.1	NaN	wilcox.test	No flag	11.8	0.7	11.6	0.7	0.1	0.05	0.13
G: iCC vs. dCC	IL10	NaN	wilcox.test	No flag	3.6	1	3.5	0.8	0.1	0.067	0.16
G: iCC vs. dCC	HGF	NaN	wilcox.test	No flag	9.9	0.9	9.7	0.7	0.1	0.12	0.26
G: iCC vs. dCC	TNFRSF12A	NaN	wilcox.test	No flag	5.8	0.8	5.5	1.1	0.1	0.14	0.3
G: iCC vs. dCC	NOS3	NaN	t.test	No flag	2.2	0.8	2.1	0.7	0.1	0.38	0.59
G: iCC vs. dCC	TNFRSF21	NaN	wilcox.test	No flag	7.4	0.4	7.3	0.3	0	0.0079	0.026
G: iCC vs. dCC	PGF	NaN	wilcox.test	No flag	7.3	0.6	7.1	0.4	0	0.29	0.5
G: iCC vs. dCC	CD8A	NaN	wilcox.test	No flag	9	0.9	9	0.8	0	0.34	0.55
G: iCC vs. dCC	CCL19	NaN	wilcox.test	No flag	9.7	1.2	9.4	1.1	0	0.38	0.59
G: iCC vs. dCC	CX3CL1	NaN	wilcox.test	No flag	7.2	0.7	7.1	0.7	0	0.38	0.59
G: iCC vs. dCC	TNFRSF4	NaN	wilcox.test	No flag	5.3	0.7	5.2	0.5	0	0.4	0.6
G: iCC vs. dCC	FASLG	NaN	wilcox.test	No flag	5.7	0.5	5.7	0.5	0	0.46	0.67
G: iCC vs. dCC	TIE2	NaN	wilcox.test	No flag	7.6	0.4	7.5	0.3	0	0.49	0.68
G: iCC vs. dCC	IL4	NaN	wilcox.test	Flag	0.1	0.8	0.2	0.6	0	0.6	0.77
G: iCC vs. dCC	IL12	NaN	wilcox.test	No flag	6.6	0.9	6.5	1.2	0	0.63	0.78
G: iCC vs. dCC	NCR1	NaN	wilcox.test	No flag	3.8	0.7	3.9	0.5	0	0.77	0.87
G: iCC vs. dCC	MCP.3	NaN	wilcox.test	No flag	3.5	1.2	3.4	1	0	0.84	0.92
G: iCC vs. dCC	IL2	NaN	wilcox.test	Flag	0.1	0.5	0.2	0.5	0	0.97	0.99
G: iCC vs. dCC	MMP7	NaN	wilcox.test	No flag	12	0.3	11.9	0.3	-0.1	0.052	0.14
G: iCC vs. dCC	CXCL12	NaN	t.test	No flag	0.5	0.4	0.5	0.3	-0.1	0.066	0.16
G: iCC vs. dCC	CD28	NaN	t.test	No flag	0.5	0.6	0.6	0.4	-0.1	0.089	0.2
G: iCC vs. dCC	Gal.1	NaN	wilcox.test	No flag	7	0.3	7.1	0.2	-0.1	0.097	0.22
G: iCC vs. dCC	DCN	NaN	wilcox.test	No flag	4.4	0.3	4.4	0.3	-0.1	0.18	0.34
G: iCC vs. dCC	IL5	NaN	wilcox.test	Flag	0.6	1.2	0.6	1	-0.1	0.35	0.56
G: iCC vs. dCC	PDGF.subunit.B	NaN	wilcox.test	No flag	9.7	0.2	9.7	0.2	-0.1	0.37	0.58
G: iCC vs. dCC	PD.L2	NaN	wilcox.test	No flag	1.9	0.6	2	0.5	-0.1	0.47	0.67
G: iCC vs. dCC	CCL23	NaN	wilcox.test	No flag	10.3	0.9	10.2	0.7	-0.1	0.49	0.68
G: iCC vs. dCC	TWEAK	NaN	wilcox.test	No flag	8.2	0.5	8.3	0.3	-0.1	0.56	0.75
G: iCC vs. dCC	CSF.1	NaN	wilcox.test	No flag	9.4	0.2	9.4	0.3	-0.1	0.63	0.79
G: iCC vs. dCC	PD.L1	NaN	wilcox.test	No flag	5.7	0.6	5.8	0.7	-0.1	0.69	0.82
G: iCC vs. dCC	LAP.TGF.beta.1	NaN	wilcox.test	No flag	9.8	0.7	9.7	0.6	-0.1	0.77	0.87
G: iCC vs. dCC	IL7	NaN	wilcox.test	No flag	5.9	0.9	5.9	0.7	-0.1	0.83	0.91
G: iCC vs. dCC	CXCL5	NaN	wilcox.test	No flag	11.8	0.8	11.7	0.9	-0.1	0.84	0.92
G: iCC vs. dCC	Gal.9	NaN	wilcox.test	No flag	8.4	0.5	8.3	0.4	-0.1	0.95	0.98
G: iCC vs. dCC	TRAIL	NaN	wilcox.test	No flag	8.3	0.5	8.3	0.4	-0.1	0.95	0.98
G: iCC vs. dCC	VEGFA	NaN	wilcox.test	No flag	8.8	0.9	8.7	1	-0.1	0.98	0.99
G: iCC vs. dCC	CD244	NaN	wilcox.test	No flag	6.3	0.6	6.4	0.5	-0.2	0.03	0.083
G: iCC vs. dCC	PDCD1	NaN	wilcox.test	No flag	4.9	0.6	5.1	0.5	-0.2	0.041	0.11
G: iCC vs. dCC	CD70	NaN	wilcox.test	No flag	4.3	0.7	4.5	0.6	-0.2	0.046	0.12
G: iCC vs. dCC	ADA	NaN	wilcox.test	No flag	4.9	0.6	5.1	0.5	-0.2	0.096	0.22
G: iCC vs. dCC	IL12RB1	NaN	wilcox.test	No flag	1.9	0.6	2	0.7	-0.2	0.12	0.25
G: iCC vs. dCC	CD4	NaN	wilcox.test	No flag	4.5	0.5	4.6	0.4	-0.2	0.27	0.47
G: iCC vs. dCC	CD27	NaN	wilcox.test	No flag	8.1	0.7	8.2	0.6	-0.2	0.52	0.71
G: iCC vs. dCC	CRTAM	NaN	wilcox.test	No flag	5.8	0.7	5.7	1.1	-0.2	0.57	0.75
G: iCC vs. dCC	CXCL9	NaN	wilcox.test	No flag	7.5	1.2	7.6	1.1	-0.2	0.65	0.81
G: iCC vs. dCC	IL6	NaN	wilcox.test	No flag	3.2	1.6	2.9	2.2	-0.2	0.95	0.98
G: iCC vs. dCC	VEGFR.2	NaN	wilcox.test	No flag	7.7	0.4	7.9	0.4	-0.3	0.00053	0.0023
G: iCC vs. dCC	ICOSLG	NaN	wilcox.test	No flag	5.9	0.3	6	0.4	-0.3	0.0013	0.0049
G: iCC vs. dCC	CD5	NaN	wilcox.test	No flag	5.1	0.7	5.2	0.5	-0.3	0.0061	0.021
G: iCC vs. dCC	GZMA	NaN	wilcox.test	No flag	6.3	0.6	6.5	0.7	-0.3	0.031	0.088
G: iCC vs. dCC	CASP.8	NaN	wilcox.test	No flag	4.6	1.3	5	1	-0.3	0.034	0.094
G: iCC vs. dCC	CD40	NaN	wilcox.test	No flag	10	0.5	10.2	0.7	-0.3	0.041	0.11
G: iCC vs. dCC	KLRD1	NaN	wilcox.test	No flag	6.4	0.8	6.6	1	-0.3	0.077	0.18
G: iCC vs. dCC	HO.1	NaN	wilcox.test	No flag	10.4	0.7	10.5	0.7	-0.3	0.12	0.25
G: iCC vs. dCC	GZMH	NaN	wilcox.test	No flag	4.5	1	4.7	1.1	-0.3	0.13	0.27
G: iCC vs. dCC	TNFSF14	NaN	wilcox.test	No flag	6.6	1.5	7	1.3	-0.3	0.18	0.34
G: iCC vs. dCC	PTN	NaN	t.test	No flag	2.1	2	2.6	1.6	-0.3	0.23	0.42
G: iCC vs. dCC	CD83	NaN	wilcox.test	No flag	2.7	0.6	3.2	0.5	-0.4	0.00016	0.00079
G: iCC vs. dCC	MCP.2	NaN	wilcox.test	No flag	8	0.7	8.4	0.7	-0.4	0.012	0.037
G: iCC vs. dCC	GZMB	NaN	wilcox.test	No flag	4.5	1	4.8	0.9	-0.4	0.023	0.069
G: iCC vs. dCC	IL18	NaN	wilcox.test	No flag	8.7	0.9	9.1	0.8	-0.4	0.033	0.091
G: iCC vs. dCC	CCL17	NaN	wilcox.test	No flag	9.6	1.2	10	0.9	-0.4	0.056	0.14
G: iCC vs. dCC	FGF2	NaN	wilcox.test	No flag	-0.3	0.7	0.1	1	-0.5	0.00049	0.0021
G: iCC vs. dCC	LAMP3	NaN	wilcox.test	No flag	4.8	0.9	5.2	0.9	-0.5	0.00077	0.0032
G: iCC vs. dCC	CXCL10	NaN	wilcox.test	No flag	9.6	1.1	10.2	1	-0.5	0.011	0.035
G: iCC vs. dCC	CXCL11	NaN	wilcox.test	No flag	8.4	1	8.5	1.5	-0.5	0.038	0.1
G: iCC vs. dCC	CCL4	NaN	wilcox.test	No flag	7.3	0.8	7.9	1	-0.6	0.00021	0.001
G: iCC vs. dCC	MCP.4	NaN	wilcox.test	No flag	9.3	0.8	9.9	1	-0.6	0.00044	0.002
G: iCC vs. dCC	CD40.L	NaN	wilcox.test	No flag	7.7	1.6	8.3	0.9	-0.6	0.01	0.033
G: iCC vs. dCC	CCL3	NaN	wilcox.test	No flag	6.6	0.9	7.2	1	-0.7	3.2e-05	0.00017
G: iCC vs. dCC	EGF	NaN	wilcox.test	No flag	10	1.7	10.6	0.8	-0.9	8.9e-05	0.00045
H: pCC vs. GBC	IL4	NaN	t.test	No flag	0.4	0.7	0.1	0.9	0.4	0.053	0.14
H: pCC vs. GBC	HO.1	NaN	wilcox.test	No flag	11.1	0.7	10.8	0.7	0.3	0.03	0.083
H: pCC vs. GBC	CCL4	NaN	wilcox.test	No flag	7.8	0.9	7.5	0.7	0.3	0.44	0.65
H: pCC vs. GBC	CCL3	NaN	wilcox.test	No flag	7	0.6	7	1.2	0.3	0.6	0.77
H: pCC vs. GBC	CD83	NaN	wilcox.test	No flag	3	0.5	2.7	0.5	0.2	0.07	0.17
H: pCC vs. GBC	PDCD1	NaN	wilcox.test	No flag	5.2	0.3	4.9	0.7	0.2	0.079	0.19
H: pCC vs. GBC	CD40	NaN	t.test	No flag	10.4	0.7	10.2	0.6	0.2	0.21	0.39
H: pCC vs. GBC	MCP.1	NaN	t.test	No flag	11.5	1	11.4	0.6	0.2	0.37	0.58
H: pCC vs. GBC	FGF2	NaN	t.test	No flag	-0.1	1.3	-0.2	0.9	0.2	0.55	0.73
H: pCC vs. GBC	PTN	NaN	t.test	No flag	2	2	1.9	1.4	0.2	0.66	0.81
H: pCC vs. GBC	IL8	NaN	t.test	No flag	9.1	1.8	9.1	1.8	0.2	0.72	0.85
H: pCC vs. GBC	IL6	NaN	wilcox.test	No flag	3.7	1.8	3.7	2	0.2	0.87	0.93
H: pCC vs. GBC	DCN	NaN	t.test	No flag	4.5	0.2	4.4	0.2	0.1	0.072	0.17
H: pCC vs. GBC	PGF	NaN	t.test	No flag	7.3	0.4	7.2	0.5	0.1	0.24	0.43
H: pCC vs. GBC	TNFRSF4	NaN	wilcox.test	No flag	5.5	0.6	5.2	0.8	0.1	0.24	0.43
H: pCC vs. GBC	CD5	NaN	t.test	No flag	5.3	0.6	5.1	0.6	0.1	0.27	0.47
H: pCC vs. GBC	CD28	NaN	wilcox.test	No flag	0.6	0.3	0.5	0.5	0.1	0.3	0.5
H: pCC vs. GBC	ADA	NaN	wilcox.test	No flag	5.2	0.5	5	0.8	0.1	0.46	0.67
H: pCC vs. GBC	CD244	NaN	t.test	No flag	6.5	0.4	6.4	0.5	0.1	0.49	0.69
H: pCC vs. GBC	TNFRSF12A	NaN	t.test	No flag	5.5	1	5.4	0.9	0.1	0.51	0.7
H: pCC vs. GBC	CD4	NaN	t.test	No flag	4.6	0.3	4.5	0.6	0.1	0.52	0.71
H: pCC vs. GBC	MCP.2	NaN	t.test	No flag	8.2	1.1	8	0.8	0.1	0.57	0.75
H: pCC vs. GBC	PD.L1	NaN	t.test	No flag	5.9	0.5	5.8	0.8	0.1	0.58	0.75
H: pCC vs. GBC	MCP.4	NaN	t.test	No flag	9.5	1	9.5	1	0.1	0.61	0.77
H: pCC vs. GBC	TNFRSF21	NaN	wilcox.test	No flag	7.4	0.3	7.2	0.3	0	0.22	0.41
H: pCC vs. GBC	CX3CL1	NaN	wilcox.test	No flag	7.3	0.5	7.2	0.7	0	0.37	0.58
H: pCC vs. GBC	Gal.1	NaN	wilcox.test	No flag	7.1	0.3	7	0.2	0	0.45	0.66
H: pCC vs. GBC	CSF.1	NaN	wilcox.test	No flag	9.4	0.3	9.5	0.5	0	0.54	0.72
H: pCC vs. GBC	ICOSLG	NaN	wilcox.test	No flag	6	0.3	5.9	0.3	0	0.53	0.72
H: pCC vs. GBC	CASP.8	NaN	wilcox.test	No flag	4.1	0.8	4.5	0.9	0	0.56	0.74
H: pCC vs. GBC	IL2	NaN	wilcox.test	Flag	0.1	0.3	0.3	0.5	0	0.56	0.74
H: pCC vs. GBC	TNFRSF9	NaN	wilcox.test	No flag	6.6	0.6	6.5	0.7	0	0.6	0.77
H: pCC vs. GBC	IL10	NaN	wilcox.test	No flag	3.8	0.8	3.7	1	0	0.66	0.81
H: pCC vs. GBC	VEGFR.2	NaN	t.test	No flag	7.9	0.3	7.9	0.3	0	0.66	0.81
H: pCC vs. GBC	CXCL12	NaN	t.test	No flag	0.5	0.3	0.6	0.3	0	0.72	0.85
H: pCC vs. GBC	PDGF.subunit.B	NaN	t.test	No flag	9.7	0.1	9.7	0.2	0	0.72	0.85
H: pCC vs. GBC	Gal.9	NaN	t.test	No flag	8.4	0.5	8.3	0.6	0	0.78	0.88
H: pCC vs. GBC	CXCL13	NaN	t.test	No flag	8.9	0.6	9	0.9	0	0.83	0.91
H: pCC vs. GBC	MMP7	NaN	wilcox.test	No flag	12	0.2	12	0.2	0	0.83	0.91
H: pCC vs. GBC	LAMP3	NaN	t.test	No flag	4.6	1	4.6	1	0	0.85	0.92
H: pCC vs. GBC	CXCL1	NaN	t.test	No flag	9.2	0.6	9.3	0.8	0	0.87	0.93
H: pCC vs. GBC	NCR1	NaN	t.test	No flag	3.9	0.6	3.8	0.5	0	0.91	0.95
H: pCC vs. GBC	TRAIL	NaN	t.test	No flag	8.3	0.9	8.3	0.3	0	0.9	0.95
H: pCC vs. GBC	ANGPT2	NaN	t.test	No flag	5.7	0.9	5.9	0.6	0	0.92	0.96
H: pCC vs. GBC	CD27	NaN	t.test	No flag	8.3	0.6	8.3	0.5	0	0.96	0.98
H: pCC vs. GBC	CCL17	NaN	t.test	No flag	9.8	1.6	9.8	1.4	0	0.99	0.99
H: pCC vs. GBC	CRTAM	NaN	t.test	No flag	6	0.5	6.1	0.8	0	0.99	0.99
H: pCC vs. GBC	GZMH	NaN	t.test	No flag	5	0.6	5.1	1.4	0	0.99	0.99
H: pCC vs. GBC	IL12RB1	NaN	wilcox.test	No flag	2	0.8	2.1	0.7	0	0.97	0.99
H: pCC vs. GBC	PD.L2	NaN	t.test	No flag	2.1	0.4	2	0.6	0	0.97	0.99
H: pCC vs. GBC	TIE2	NaN	t.test	No flag	7.5	0.3	7.5	0.4	0	0.99	0.99
H: pCC vs. GBC	IL5	NaN	wilcox.test	Flag	0.3	1	0.5	0.7	-0.1	0.27	0.47
H: pCC vs. GBC	TWEAK	NaN	t.test	No flag	8.2	0.7	8.3	0.5	-0.1	0.31	0.52
H: pCC vs. GBC	CCL19	NaN	wilcox.test	No flag	9.5	0.9	9.8	1.3	-0.1	0.42	0.62
H: pCC vs. GBC	GZMA	NaN	t.test	No flag	6.4	0.8	6.6	0.9	-0.1	0.43	0.64
H: pCC vs. GBC	NOS3	NaN	t.test	No flag	2.1	0.8	2.1	0.8	-0.1	0.45	0.66
H: pCC vs. GBC	CCL23	NaN	t.test	No flag	10.3	0.5	10.4	0.5	-0.1	0.62	0.78
H: pCC vs. GBC	LAP.TGF.beta.1	NaN	t.test	No flag	9.7	0.6	9.8	1	-0.1	0.7	0.83
H: pCC vs. GBC	VEGFA	NaN	t.test	No flag	8.7	1	8.7	0.9	-0.1	0.74	0.85
H: pCC vs. GBC	CCL20	NaN	t.test	No flag	8.1	1.3	8.6	2.4	-0.1	0.75	0.86
H: pCC vs. GBC	MIC.A.B	NaN	wilcox.test	No flag	5.1	0.5	5.1	0.9	-0.1	0.75	0.86
H: pCC vs. GBC	TNFSF14	NaN	t.test	No flag	6.7	1.2	6.9	1.3	-0.1	0.75	0.86
H: pCC vs. GBC	CD8A	NaN	wilcox.test	No flag	9.1	0.6	9.1	0.8	-0.1	0.82	0.9
H: pCC vs. GBC	IL12	NaN	wilcox.test	No flag	7	1.4	6.8	0.7	-0.1	0.87	0.93
H: pCC vs. GBC	IL7	NaN	wilcox.test	No flag	6	1.2	6	0.6	-0.1	0.99	0.99
H: pCC vs. GBC	MCP.3	NaN	wilcox.test	No flag	3.1	0.8	3.5	1.1	-0.2	0.039	0.11
H: pCC vs. GBC	HGF	NaN	wilcox.test	No flag	9.5	0.6	9.8	0.7	-0.2	0.16	0.32
H: pCC vs. GBC	FASLG	NaN	t.test	No flag	5.7	0.6	5.8	0.5	-0.2	0.17	0.33
H: pCC vs. GBC	KLRD1	NaN	t.test	No flag	6.6	0.5	6.7	1	-0.2	0.2	0.38
H: pCC vs. GBC	CXCL10	NaN	t.test	No flag	9.5	1.3	9.8	1.3	-0.2	0.35	0.56
H: pCC vs. GBC	IL18	NaN	t.test	No flag	8.8	0.8	9	1.1	-0.2	0.36	0.57
H: pCC vs. GBC	ADGRG1	NaN	wilcox.test	No flag	2.3	1	2.4	1.3	-0.2	0.53	0.72
H: pCC vs. GBC	CA199	NaN	t.test	NA	8.9	5.3	8.8	5.8	-0.2	0.85	0.92
H: pCC vs. GBC	CAIX	NaN	wilcox.test	No flag	5.9	0.9	5.9	1.5	-0.2	0.99	0.99
H: pCC vs. GBC	CD70	NaN	t.test	No flag	4.6	0.7	5	0.9	-0.3	0.08	0.19
H: pCC vs. GBC	CXCL5	NaN	t.test	No flag	11.9	1	11.9	0.7	-0.3	0.12	0.26
H: pCC vs. GBC	CXCL9	NaN	t.test	No flag	7.7	1.3	7.8	1.3	-0.3	0.34	0.55
H: pCC vs. GBC	CXCL11	NaN	t.test	No flag	8.7	1.5	8.9	1.6	-0.3	0.42	0.62
H: pCC vs. GBC	GZMB	NaN	t.test	No flag	4.5	0.5	4.8	0.7	-0.4	0.048	0.13
H: pCC vs. GBC	MMP12	NaN	t.test	No flag	8	0.8	8.1	1.3	-0.4	0.1	0.23
H: pCC vs. GBC	EGF	NaN	wilcox.test	No flag	10.2	1.1	10.3	0.7	-0.4	0.57	0.75
H: pCC vs. GBC	CD40.L	NaN	wilcox.test	No flag	8.2	1.3	8.2	0.9	-0.4	0.87	0.93
I: pCC vs. dCC	CA199	NaN	t.test	NA	8.9	5.3	7.4	4.7	1.6	0.066	0.16
I: pCC vs. dCC	IL8	NaN	wilcox.test	No flag	9.1	1.8	8.3	1.8	0.7	0.094	0.21
I: pCC vs. dCC	IL6	NaN	wilcox.test	No flag	3.7	1.8	2.9	2.2	0.5	0.27	0.47
I: pCC vs. dCC	HO.1	NaN	wilcox.test	No flag	11.1	0.7	10.5	0.7	0.4	0.0052	0.018
I: pCC vs. dCC	CXCL13	NaN	wilcox.test	No flag	8.9	0.6	8.5	0.7	0.4	0.038	0.1
I: pCC vs. dCC	MMP12	NaN	wilcox.test	No flag	8	0.8	7.5	0.9	0.3	0.06	0.15
I: pCC vs. dCC	ANGPT2	NaN	t.test	No flag	5.7	0.9	5.5	0.6	0.3	0.1	0.23
I: pCC vs. dCC	IL12	NaN	t.test	No flag	7	1.4	6.5	1.2	0.3	0.19	0.36
I: pCC vs. dCC	MIC.A.B	NaN	wilcox.test	No flag	5.1	0.5	5.3	1	0.3	0.6	0.77
I: pCC vs. dCC	IL10	NaN	wilcox.test	No flag	3.8	0.8	3.5	0.8	0.2	0.017	0.051
I: pCC vs. dCC	IL4	NaN	wilcox.test	No flag	0.4	0.7	0.2	0.6	0.2	0.14	0.29
I: pCC vs. dCC	CRTAM	NaN	t.test	No flag	6	0.5	5.7	1.1	0.2	0.16	0.31
I: pCC vs. dCC	CD40	NaN	t.test	No flag	10.4	0.7	10.2	0.7	0.2	0.22	0.4
I: pCC vs. dCC	MCP.3	NaN	wilcox.test	No flag	3.1	0.8	3.4	1	0.2	0.3	0.51
I: pCC vs. dCC	GZMH	NaN	t.test	No flag	5	0.6	4.7	1.1	0.2	0.4	0.6
I: pCC vs. dCC	MMP7	NaN	t.test	No flag	12	0.2	11.9	0.3	0.1	0.012	0.037
I: pCC vs. dCC	PDCD1	NaN	t.test	No flag	5.2	0.3	5.1	0.5	0.1	0.21	0.39
I: pCC vs. dCC	PD.L1	NaN	t.test	No flag	5.9	0.5	5.8	0.7	0.1	0.24	0.43
I: pCC vs. dCC	CD27	NaN	wilcox.test	No flag	8.3	0.6	8.2	0.6	0.1	0.35	0.56
I: pCC vs. dCC	TNFRSF4	NaN	t.test	No flag	5.5	0.6	5.2	0.5	0.1	0.35	0.56
I: pCC vs. dCC	CCL19	NaN	wilcox.test	No flag	9.5	0.9	9.4	1.1	0.1	0.46	0.66
I: pCC vs. dCC	ADA	NaN	wilcox.test	No flag	5.2	0.5	5.1	0.5	0.1	0.47	0.67
I: pCC vs. dCC	TNFRSF9	NaN	t.test	No flag	6.6	0.6	6.5	0.5	0.1	0.47	0.67
I: pCC vs. dCC	PGF	NaN	t.test	No flag	7.3	0.4	7.1	0.4	0.1	0.58	0.75
I: pCC vs. dCC	CX3CL1	NaN	t.test	No flag	7.3	0.5	7.1	0.7	0.1	0.65	0.81
I: pCC vs. dCC	NCR1	NaN	t.test	No flag	3.9	0.6	3.9	0.5	0.1	0.65	0.81
I: pCC vs. dCC	IL7	NaN	t.test	No flag	6	1.2	5.9	0.7	0.1	0.69	0.82
I: pCC vs. dCC	MCP.1	NaN	wilcox.test	No flag	11.5	1	11.6	0.7	0.1	0.71	0.84
I: pCC vs. dCC	CD8A	NaN	wilcox.test	No flag	9.1	0.6	9	0.8	0	0.32	0.52
I: pCC vs. dCC	CCL23	NaN	wilcox.test	No flag	10.3	0.5	10.2	0.7	0	0.47	0.67
I: pCC vs. dCC	CXCL1	NaN	wilcox.test	No flag	9.2	0.6	9	0.6	0	0.49	0.69
I: pCC vs. dCC	TNFRSF21	NaN	wilcox.test	No flag	7.4	0.3	7.3	0.3	0	0.53	0.72
I: pCC vs. dCC	PDGF.subunit.B	NaN	t.test	No flag	9.7	0.1	9.7	0.2	0	0.54	0.73
I: pCC vs. dCC	TIE2	NaN	wilcox.test	No flag	7.5	0.3	7.5	0.3	0	0.59	0.76
I: pCC vs. dCC	Gal.1	NaN	t.test	No flag	7.1	0.3	7.1	0.2	0	0.6	0.77
I: pCC vs. dCC	CD244	NaN	t.test	No flag	6.5	0.4	6.4	0.5	0	0.66	0.81
I: pCC vs. dCC	VEGFR.2	NaN	t.test	No flag	7.9	0.3	7.9	0.4	0	0.68	0.82
I: pCC vs. dCC	CD4	NaN	t.test	No flag	4.6	0.3	4.6	0.4	0	0.7	0.83
I: pCC vs. dCC	DCN	NaN	wilcox.test	No flag	4.5	0.2	4.4	0.3	0	0.7	0.83
I: pCC vs. dCC	CD70	NaN	t.test	No flag	4.6	0.7	4.5	0.6	0	0.77	0.87
I: pCC vs. dCC	CD28	NaN	wilcox.test	No flag	0.6	0.3	0.6	0.4	0	0.8	0.89
I: pCC vs. dCC	CSF.1	NaN	t.test	No flag	9.4	0.3	9.4	0.3	0	0.8	0.89
I: pCC vs. dCC	FASLG	NaN	t.test	No flag	5.7	0.6	5.7	0.5	0	0.85	0.92
I: pCC vs. dCC	GZMA	NaN	t.test	No flag	6.4	0.8	6.5	0.7	0	0.85	0.92
I: pCC vs. dCC	IL12RB1	NaN	wilcox.test	No flag	2	0.8	2	0.7	0	0.87	0.93
I: pCC vs. dCC	CXCL9	NaN	t.test	No flag	7.7	1.3	7.6	1.1	0	0.88	0.94
I: pCC vs. dCC	CD5	NaN	t.test	No flag	5.3	0.6	5.2	0.5	0	0.91	0.95
I: pCC vs. dCC	CXCL11	NaN	t.test	No flag	8.7	1.5	8.5	1.5	0	0.91	0.95
I: pCC vs. dCC	TRAIL	NaN	t.test	No flag	8.3	0.9	8.3	0.4	0	0.94	0.97
I: pCC vs. dCC	KLRD1	NaN	t.test	No flag	6.6	0.5	6.6	1	0	0.95	0.98
I: pCC vs. dCC	PD.L2	NaN	t.test	No flag	2.1	0.4	2	0.5	0	0.96	0.98
I: pCC vs. dCC	Gal.9	NaN	t.test	No flag	8.4	0.5	8.3	0.4	0	0.99	0.99
I: pCC vs. dCC	IL2	NaN	wilcox.test	Flag	0.1	0.3	0.2	0.5	0	0.97	0.99
I: pCC vs. dCC	VEGFA	NaN	t.test	No flag	8.7	1	8.7	1	0	0.99	0.99
I: pCC vs. dCC	ICOSLG	NaN	t.test	No flag	6	0.3	6	0.4	-0.1	0.1	0.23
I: pCC vs. dCC	IL5	NaN	wilcox.test	Flag	0.3	1	0.6	1	-0.1	0.24	0.43
I: pCC vs. dCC	CCL3	NaN	wilcox.test	No flag	7	0.6	7.2	1	-0.1	0.26	0.46
I: pCC vs. dCC	LAP.TGF.beta.1	NaN	t.test	No flag	9.7	0.6	9.7	0.6	-0.1	0.28	0.48
I: pCC vs. dCC	CCL4	NaN	wilcox.test	No flag	7.8	0.9	7.9	1	-0.1	0.32	0.52
I: pCC vs. dCC	TWEAK	NaN	wilcox.test	No flag	8.2	0.7	8.3	0.3	-0.1	0.34	0.55
I: pCC vs. dCC	CAIX	NaN	wilcox.test	No flag	5.9	0.9	5.7	1.2	-0.1	0.43	0.63
I: pCC vs. dCC	CD83	NaN	t.test	No flag	3	0.5	3.2	0.5	-0.1	0.48	0.68
I: pCC vs. dCC	TNFSF14	NaN	t.test	No flag	6.7	1.2	7	1.3	-0.1	0.56	0.74
I: pCC vs. dCC	FGF2	NaN	wilcox.test	No flag	-0.1	1.3	0.1	1	-0.1	0.59	0.76
I: pCC vs. dCC	CXCL12	NaN	t.test	No flag	0.5	0.3	0.5	0.3	-0.1	0.6	0.77
I: pCC vs. dCC	CXCL5	NaN	t.test	No flag	11.9	1	11.7	0.9	-0.1	0.6	0.77
I: pCC vs. dCC	MCP.2	NaN	t.test	No flag	8.2	1.1	8.4	0.7	-0.1	0.63	0.79
I: pCC vs. dCC	NOS3	NaN	t.test	No flag	2.1	0.8	2.1	0.7	-0.1	0.72	0.85
I: pCC vs. dCC	CCL20	NaN	wilcox.test	No flag	8.1	1.3	8.3	1.9	-0.1	0.84	0.92
I: pCC vs. dCC	ADGRG1	NaN	wilcox.test	No flag	2.3	1	2.4	1.3	-0.1	0.97	0.99
I: pCC vs. dCC	IL18	NaN	t.test	No flag	8.8	0.8	9.1	0.8	-0.2	0.31	0.52
I: pCC vs. dCC	TNFRSF12A	NaN	t.test	No flag	5.5	1	5.5	1.1	-0.2	0.35	0.56
I: pCC vs. dCC	HGF	NaN	wilcox.test	No flag	9.5	0.6	9.7	0.7	-0.2	0.41	0.62
I: pCC vs. dCC	CCL17	NaN	t.test	No flag	9.8	1.6	10	0.9	-0.2	0.62	0.78
I: pCC vs. dCC	MCP.4	NaN	t.test	No flag	9.5	1	9.9	1	-0.3	0.15	0.3
I: pCC vs. dCC	LAMP3	NaN	t.test	No flag	4.6	1	5.2	0.9	-0.4	0.068	0.17
I: pCC vs. dCC	CXCL10	NaN	t.test	No flag	9.5	1.3	10.2	1	-0.4	0.086	0.2
I: pCC vs. dCC	GZMB	NaN	wilcox.test	No flag	4.5	0.5	4.8	0.9	-0.4	0.11	0.24
I: pCC vs. dCC	PTN	NaN	t.test	No flag	2	2	2.6	1.6	-0.4	0.26	0.46
I: pCC vs. dCC	CD40.L	NaN	wilcox.test	No flag	8.2	1.3	8.3	0.9	-0.4	0.64	0.79
I: pCC vs. dCC	CASP.8	NaN	wilcox.test	No flag	4.1	0.8	5	1	-0.5	0.00085	0.0035
I: pCC vs. dCC	EGF	NaN	wilcox.test	No flag	10.2	1.1	10.6	0.8	-0.8	0.056	0.14
J: GBC vs. dCC	CA199	NaN	t.test	NA	8.8	5.8	7.4	4.7	1.7	0.055	0.14
J: GBC vs. dCC	MMP12	NaN	wilcox.test	No flag	8.1	1.3	7.5	0.9	0.7	0.0012	0.0047
J: GBC vs. dCC	IL8	NaN	wilcox.test	No flag	9.1	1.8	8.3	1.8	0.5	0.068	0.17
J: GBC vs. dCC	IL12	NaN	wilcox.test	No flag	6.8	0.7	6.5	1.2	0.4	0.073	0.18
J: GBC vs. dCC	MCP.3	NaN	wilcox.test	No flag	3.5	1.1	3.4	1	0.4	0.25	0.45
J: GBC vs. dCC	MIC.A.B	NaN	wilcox.test	No flag	5.1	0.9	5.3	1	0.4	0.94	0.98
J: GBC vs. dCC	CD70	NaN	t.test	No flag	5	0.9	4.5	0.6	0.3	0.027	0.076
J: GBC vs. dCC	CXCL13	NaN	wilcox.test	No flag	9	1	8.5	0.7	0.3	0.065	0.16
J: GBC vs. dCC	IL10	NaN	wilcox.test	No flag	3.7	1	3.5	0.8	0.3	0.066	0.16
J: GBC vs. dCC	IL6	NaN	wilcox.test	No flag	3.7	2	2.9	2.2	0.3	0.17	0.33
J: GBC vs. dCC	CXCL9	NaN	t.test	No flag	7.8	1.3	7.6	1.1	0.3	0.2	0.38
J: GBC vs. dCC	ANGPT2	NaN	t.test	No flag	5.9	0.6	5.5	0.6	0.2	0.045	0.12
J: GBC vs. dCC	CXCL5	NaN	t.test	No flag	11.9	0.7	11.7	0.9	0.2	0.12	0.26
J: GBC vs. dCC	FASLG	NaN	t.test	No flag	5.8	0.5	5.7	0.5	0.2	0.14	0.29
J: GBC vs. dCC	CRTAM	NaN	t.test	No flag	6.1	0.8	5.7	1.1	0.2	0.15	0.3
J: GBC vs. dCC	CCL19	NaN	wilcox.test	No flag	9.8	1.3	9.4	1.1	0.2	0.18	0.34
J: GBC vs. dCC	KLRD1	NaN	t.test	No flag	6.7	1	6.6	1	0.2	0.22	0.41
J: GBC vs. dCC	CXCL11	NaN	t.test	No flag	8.9	1.6	8.5	1.5	0.2	0.34	0.56
J: GBC vs. dCC	IL7	NaN	wilcox.test	No flag	6	0.6	5.9	0.7	0.2	0.4	0.61
J: GBC vs. dCC	GZMH	NaN	t.test	No flag	5.1	1.4	4.7	1.1	0.2	0.46	0.66
J: GBC vs. dCC	MMP7	NaN	wilcox.test	No flag	12	0.2	11.9	0.3	0.1	0.045	0.12
J: GBC vs. dCC	CCL23	NaN	wilcox.test	No flag	10.4	0.5	10.2	0.7	0.1	0.25	0.44
J: GBC vs. dCC	GZMA	NaN	t.test	No flag	6.6	0.9	6.5	0.7	0.1	0.3	0.51
J: GBC vs. dCC	HO.1	NaN	t.test	No flag	10.8	0.7	10.5	0.7	0.1	0.32	0.54
J: GBC vs. dCC	CD27	NaN	wilcox.test	No flag	8.3	0.5	8.2	0.6	0.1	0.35	0.56
J: GBC vs. dCC	HGF	NaN	wilcox.test	No flag	9.8	0.7	9.7	0.7	0.1	0.37	0.59
J: GBC vs. dCC	TWEAK	NaN	wilcox.test	No flag	8.3	0.5	8.3	0.3	0.1	0.46	0.66
J: GBC vs. dCC	CD8A	NaN	t.test	No flag	9.1	0.8	9	0.8	0.1	0.47	0.67
J: GBC vs. dCC	PD.L1	NaN	t.test	No flag	5.8	0.8	5.8	0.7	0.1	0.59	0.76
J: GBC vs. dCC	NOS3	NaN	t.test	No flag	2.1	0.8	2.1	0.7	0.1	0.61	0.78
J: GBC vs. dCC	ADGRG1	NaN	wilcox.test	No flag	2.4	1.3	2.4	1.3	0.1	0.63	0.79
J: GBC vs. dCC	VEGFA	NaN	t.test	No flag	8.7	0.9	8.7	1	0.1	0.66	0.81
J: GBC vs. dCC	TNFRSF9	NaN	wilcox.test	No flag	6.5	0.7	6.5	0.5	0.1	0.7	0.83
J: GBC vs. dCC	CXCL1	NaN	wilcox.test	No flag	9.3	0.8	9	0.6	0	0.29	0.5
J: GBC vs. dCC	PDCD1	NaN	wilcox.test	No flag	4.9	0.7	5.1	0.5	0	0.39	0.59
J: GBC vs. dCC	TNFRSF21	NaN	t.test	No flag	7.2	0.3	7.3	0.3	0	0.45	0.66
J: GBC vs. dCC	IL2	NaN	wilcox.test	Flag	0.3	0.5	0.2	0.5	0	0.52	0.71
J: GBC vs. dCC	TIE2	NaN	wilcox.test	No flag	7.5	0.4	7.5	0.3	0	0.62	0.78
J: GBC vs. dCC	CCL20	NaN	wilcox.test	No flag	8.6	2.4	8.3	1.9	0	0.66	0.81
J: GBC vs. dCC	CSF.1	NaN	wilcox.test	No flag	9.5	0.5	9.4	0.3	0	0.66	0.81
J: GBC vs. dCC	NCR1	NaN	t.test	No flag	3.8	0.5	3.9	0.5	0	0.7	0.83
J: GBC vs. dCC	CAIX	NaN	wilcox.test	No flag	5.9	1.5	5.7	1.2	0	0.72	0.85
J: GBC vs. dCC	CD244	NaN	t.test	No flag	6.4	0.5	6.4	0.5	0	0.73	0.85
J: GBC vs. dCC	Gal.9	NaN	t.test	No flag	8.3	0.6	8.3	0.4	0	0.74	0.85
J: GBC vs. dCC	TRAIL	NaN	t.test	No flag	8.3	0.3	8.3	0.4	0	0.73	0.85
J: GBC vs. dCC	CD4	NaN	t.test	No flag	4.5	0.6	4.6	0.4	0	0.75	0.86
J: GBC vs. dCC	PDGF.subunit.B	NaN	t.test	No flag	9.7	0.2	9.7	0.2	0	0.75	0.86
J: GBC vs. dCC	CXCL12	NaN	t.test	No flag	0.6	0.3	0.5	0.3	0	0.79	0.88
J: GBC vs. dCC	TNFRSF4	NaN	wilcox.test	No flag	5.2	0.8	5.2	0.5	0	0.8	0.89
J: GBC vs. dCC	CD40	NaN	t.test	No flag	10.2	0.6	10.2	0.7	0	0.87	0.93
J: GBC vs. dCC	CX3CL1	NaN	wilcox.test	No flag	7.2	0.7	7.1	0.7	0	0.87	0.93
J: GBC vs. dCC	IL5	NaN	wilcox.test	Flag	0.5	0.7	0.6	1	0	0.87	0.93
J: GBC vs. dCC	ADA	NaN	wilcox.test	No flag	5	0.8	5.1	0.5	0	0.89	0.94
J: GBC vs. dCC	GZMB	NaN	wilcox.test	No flag	4.8	0.7	4.8	0.9	0	0.92	0.96
J: GBC vs. dCC	IL12RB1	NaN	t.test	No flag	2.1	0.7	2	0.7	0	0.93	0.97
J: GBC vs. dCC	IL18	NaN	t.test	No flag	9	1.1	9.1	0.8	0	0.93	0.97
J: GBC vs. dCC	PD.L2	NaN	t.test	No flag	2	0.6	2	0.5	0	0.94	0.97
J: GBC vs. dCC	VEGFR.2	NaN	t.test	No flag	7.9	0.3	7.9	0.4	0	0.96	0.98
J: GBC vs. dCC	ICOSLG	NaN	wilcox.test	No flag	5.9	0.3	6	0.4	-0.1	0.029	0.082
J: GBC vs. dCC	DCN	NaN	wilcox.test	No flag	4.4	0.2	4.4	0.3	-0.1	0.037	0.1
J: GBC vs. dCC	Gal.1	NaN	wilcox.test	No flag	7	0.2	7.1	0.2	-0.1	0.039	0.11
J: GBC vs. dCC	CD5	NaN	t.test	No flag	5.1	0.6	5.2	0.5	-0.1	0.12	0.26
J: GBC vs. dCC	CD28	NaN	wilcox.test	No flag	0.5	0.5	0.6	0.4	-0.1	0.2	0.38
J: GBC vs. dCC	IL4	NaN	wilcox.test	Flag	0.1	0.9	0.2	0.6	-0.1	0.4	0.61
J: GBC vs. dCC	PGF	NaN	t.test	No flag	7.2	0.5	7.1	0.4	-0.1	0.42	0.63
J: GBC vs. dCC	CCL17	NaN	t.test	No flag	9.8	1.4	10	0.9	-0.1	0.53	0.72
J: GBC vs. dCC	LAP.TGF.beta.1	NaN	t.test	No flag	9.8	1	9.7	0.6	-0.1	0.57	0.75
J: GBC vs. dCC	CD40.L	NaN	wilcox.test	No flag	8.2	0.9	8.3	0.9	-0.1	0.67	0.81
J: GBC vs. dCC	TNFSF14	NaN	t.test	No flag	6.9	1.3	7	1.3	-0.1	0.8	0.89
J: GBC vs. dCC	MCP.1	NaN	wilcox.test	No flag	11.4	0.6	11.6	0.7	-0.1	0.86	0.92
J: GBC vs. dCC	MCP.2	NaN	t.test	No flag	8	0.8	8.4	0.7	-0.2	0.14	0.3
J: GBC vs. dCC	FGF2	NaN	wilcox.test	No flag	-0.2	0.9	0.1	1	-0.2	0.2	0.38
J: GBC vs. dCC	CXCL10	NaN	t.test	No flag	9.8	1.3	10.2	1	-0.2	0.39	0.6
J: GBC vs. dCC	CD83	NaN	wilcox.test	No flag	2.7	0.5	3.2	0.5	-0.3	0.0042	0.015
J: GBC vs. dCC	TNFRSF12A	NaN	t.test	No flag	5.4	0.9	5.5	1.1	-0.3	0.082	0.19
J: GBC vs. dCC	LAMP3	NaN	t.test	No flag	4.6	1	5.2	0.9	-0.4	0.0065	0.022
J: GBC vs. dCC	MCP.4	NaN	t.test	No flag	9.5	1	9.9	1	-0.4	0.013	0.042
J: GBC vs. dCC	CCL4	NaN	wilcox.test	No flag	7.5	0.7	7.9	1	-0.4	0.023	0.069
J: GBC vs. dCC	CCL3	NaN	t.test	No flag	7	1.2	7.2	1	-0.4	0.061	0.16
J: GBC vs. dCC	EGF	NaN	wilcox.test	No flag	10.3	0.7	10.6	0.8	-0.4	0.066	0.16
J: GBC vs. dCC	CASP.8	NaN	wilcox.test	No flag	4.5	0.9	5	1	-0.5	0.0062	0.022
J: GBC vs. dCC	PTN	NaN	t.test	No flag	1.9	1.4	2.6	1.6	-0.6	0.025	0.073
K: Resectable vs. Locally advanced disease	EGF	NaN	wilcox.test	No flag	10.6	0.6	10	1.7	1.1	0.00014	0.00069
K: Resectable vs. Locally advanced disease	CCL3	NaN	wilcox.test	No flag	7.5	1	6.6	1	0.8	1.6e-05	9e-05
K: Resectable vs. Locally advanced disease	CCL4	NaN	wilcox.test	No flag	8.1	1.1	7.4	0.8	0.7	2.2e-05	0.00012
K: Resectable vs. Locally advanced disease	CXCL10	NaN	wilcox.test	No flag	10.4	0.9	9.4	0.9	0.7	0.00086	0.0036
K: Resectable vs. Locally advanced disease	CD40.L	NaN	wilcox.test	No flag	8.4	0.7	7.8	1.7	0.7	0.02	0.059
K: Resectable vs. Locally advanced disease	MCP.4	NaN	t.test	No flag	10	0.8	9.4	1	0.6	7.9e-05	0.0004
K: Resectable vs. Locally advanced disease	FGF2	NaN	wilcox.test	No flag	0.1	0.7	-0.3	0.7	0.5	0.0021	0.0081
K: Resectable vs. Locally advanced disease	LAMP3	NaN	t.test	No flag	5.3	0.8	4.8	0.9	0.5	0.0039	0.014
K: Resectable vs. Locally advanced disease	CASP.8	NaN	wilcox.test	No flag	5.2	0.9	4.4	1.3	0.5	0.005	0.018
K: Resectable vs. Locally advanced disease	CXCL11	NaN	t.test	No flag	8.9	1.7	8.4	1.2	0.5	0.042	0.11
K: Resectable vs. Locally advanced disease	CD83	NaN	wilcox.test	No flag	3.2	0.4	2.8	0.7	0.4	0.00019	0.00091
K: Resectable vs. Locally advanced disease	IL18	NaN	t.test	No flag	9.2	0.7	8.7	0.8	0.4	0.0077	0.026
K: Resectable vs. Locally advanced disease	MCP.2	NaN	t.test	No flag	8.6	0.5	8.1	1	0.4	0.011	0.037
K: Resectable vs. Locally advanced disease	GZMB	NaN	wilcox.test	No flag	4.9	0.9	4.5	0.7	0.4	0.017	0.053
K: Resectable vs. Locally advanced disease	TNFSF14	NaN	t.test	No flag	7.1	1.1	6.6	1.4	0.4	0.022	0.067
K: Resectable vs. Locally advanced disease	CCL17	NaN	t.test	No flag	10.1	1	9.6	1.5	0.4	0.066	0.16
K: Resectable vs. Locally advanced disease	MIC.A.B	NaN	wilcox.test	No flag	5.4	0.7	5.3	1	0.3	0.46	0.67
K: Resectable vs. Locally advanced disease	ICOSLG	NaN	t.test	No flag	6.1	0.4	5.9	0.3	0.2	0.00035	0.0016
K: Resectable vs. Locally advanced disease	VEGFR.2	NaN	t.test	No flag	8	0.3	7.8	0.3	0.2	0.00036	0.0016
K: Resectable vs. Locally advanced disease	CD244	NaN	t.test	No flag	6.6	0.4	6.3	0.5	0.2	0.013	0.041
K: Resectable vs. Locally advanced disease	CD5	NaN	t.test	No flag	5.3	0.5	5.1	0.6	0.2	0.013	0.042
K: Resectable vs. Locally advanced disease	ADA	NaN	wilcox.test	No flag	5.2	0.4	4.9	0.6	0.2	0.015	0.046
K: Resectable vs. Locally advanced disease	CD40	NaN	t.test	No flag	10.3	0.8	10.1	0.6	0.2	0.053	0.14
K: Resectable vs. Locally advanced disease	PDCD1	NaN	t.test	No flag	5.1	0.5	5	0.6	0.2	0.06	0.15
K: Resectable vs. Locally advanced disease	GZMA	NaN	t.test	No flag	6.5	0.6	6.3	0.5	0.2	0.064	0.16
K: Resectable vs. Locally advanced disease	IL12RB1	NaN	t.test	No flag	2.1	0.7	1.9	0.7	0.2	0.12	0.25
K: Resectable vs. Locally advanced disease	LAP.TGF.beta.1	NaN	t.test	No flag	9.8	0.8	9.6	0.6	0.2	0.15	0.31
K: Resectable vs. Locally advanced disease	CXCL5	NaN	wilcox.test	No flag	12	0.7	11.8	1	0.2	0.21	0.4
K: Resectable vs. Locally advanced disease	KLRD1	NaN	t.test	No flag	6.6	1.1	6.4	0.7	0.2	0.23	0.42
K: Resectable vs. Locally advanced disease	GZMH	NaN	t.test	No flag	4.7	1.3	4.6	0.9	0.2	0.31	0.52
K: Resectable vs. Locally advanced disease	PTN	NaN	t.test	No flag	2.5	1.5	2.4	2	0.2	0.56	0.74
K: Resectable vs. Locally advanced disease	IL6	NaN	wilcox.test	No flag	2.8	1.7	2.8	1.8	0.2	0.64	0.8
K: Resectable vs. Locally advanced disease	CA199	NaN	t.test	NA	7.8	4.6	6.9	3.4	0.2	0.73	0.85
K: Resectable vs. Locally advanced disease	CXCL12	NaN	t.test	No flag	0.6	0.3	0.5	0.4	0.1	0.038	0.1
K: Resectable vs. Locally advanced disease	CD28	NaN	t.test	No flag	0.7	0.3	0.5	0.4	0.1	0.045	0.12
K: Resectable vs. Locally advanced disease	CSF.1	NaN	wilcox.test	No flag	9.5	0.3	9.4	0.3	0.1	0.11	0.25
K: Resectable vs. Locally advanced disease	NOS3	NaN	wilcox.test	No flag	2.2	0.6	2.1	0.8	0.1	0.26	0.45
K: Resectable vs. Locally advanced disease	IL5	NaN	wilcox.test	No flag	0.7	0.8	0.4	1.1	0.1	0.27	0.47
K: Resectable vs. Locally advanced disease	DCN	NaN	wilcox.test	No flag	4.5	0.3	4.4	0.3	0.1	0.28	0.48
K: Resectable vs. Locally advanced disease	PD.L2	NaN	t.test	No flag	2.1	0.5	1.9	0.6	0.1	0.31	0.51
K: Resectable vs. Locally advanced disease	CD4	NaN	t.test	No flag	4.6	0.4	4.5	0.5	0.1	0.36	0.57
K: Resectable vs. Locally advanced disease	PD.L1	NaN	t.test	No flag	5.8	0.7	5.8	0.7	0.1	0.37	0.58
K: Resectable vs. Locally advanced disease	VEGFA	NaN	t.test	No flag	8.6	1	8.6	1	0.1	0.54	0.72
K: Resectable vs. Locally advanced disease	TNFRSF12A	NaN	t.test	No flag	5.8	1.3	5.7	0.8	0.1	0.55	0.73
K: Resectable vs. Locally advanced disease	CD27	NaN	t.test	No flag	8.2	0.6	8.2	0.6	0.1	0.58	0.75
K: Resectable vs. Locally advanced disease	CD70	NaN	t.test	No flag	4.5	0.5	4.4	0.9	0.1	0.57	0.75
K: Resectable vs. Locally advanced disease	CRTAM	NaN	t.test	No flag	5.8	1	5.8	0.8	0.1	0.61	0.77
K: Resectable vs. Locally advanced disease	CXCL9	NaN	wilcox.test	No flag	7.5	1	7.5	1.2	0.1	0.71	0.84
K: Resectable vs. Locally advanced disease	MCP.3	NaN	wilcox.test	No flag	3.4	1	3.4	1.1	0.1	0.84	0.92
K: Resectable vs. Locally advanced disease	CCL23	NaN	wilcox.test	No flag	10.2	0.7	10.2	0.8	0.1	0.93	0.97
K: Resectable vs. Locally advanced disease	TNFRSF21	NaN	t.test	No flag	7.3	0.2	7.3	0.3	0	0.33	0.54
K: Resectable vs. Locally advanced disease	PDGF.subunit.B	NaN	t.test	No flag	9.7	0.2	9.7	0.2	0	0.36	0.57
K: Resectable vs. Locally advanced disease	Gal.1	NaN	t.test	No flag	7.1	0.2	7	0.3	0	0.37	0.58
K: Resectable vs. Locally advanced disease	IL10	NaN	wilcox.test	No flag	3.5	0.9	3.5	0.9	0	0.47	0.67
K: Resectable vs. Locally advanced disease	TIE2	NaN	t.test	No flag	7.5	0.3	7.5	0.4	0	0.51	0.7
K: Resectable vs. Locally advanced disease	Gal.9	NaN	t.test	No flag	8.4	0.4	8.3	0.5	0	0.54	0.72
K: Resectable vs. Locally advanced disease	IL2	NaN	wilcox.test	Flag	0.2	0.5	0.1	0.5	0	0.69	0.82
K: Resectable vs. Locally advanced disease	PGF	NaN	wilcox.test	No flag	7.1	0.4	7.3	0.6	0	0.69	0.82
K: Resectable vs. Locally advanced disease	TRAIL	NaN	t.test	No flag	8.3	0.4	8.3	0.6	0	0.68	0.82
K: Resectable vs. Locally advanced disease	CX3CL1	NaN	t.test	No flag	7.1	0.6	7.2	0.6	0	0.76	0.86
K: Resectable vs. Locally advanced disease	TWEAK	NaN	t.test	No flag	8.3	0.3	8.3	0.5	0	0.74	0.86
K: Resectable vs. Locally advanced disease	MCP.1	NaN	wilcox.test	No flag	11.6	0.9	11.6	0.8	0	0.76	0.87
K: Resectable vs. Locally advanced disease	NCR1	NaN	t.test	No flag	3.9	0.5	3.8	0.7	0	0.8	0.89
K: Resectable vs. Locally advanced disease	IL7	NaN	t.test	No flag	6.1	0.7	5.9	0.9	0	0.81	0.9
K: Resectable vs. Locally advanced disease	TNFRSF4	NaN	t.test	No flag	5.3	0.4	5.3	0.8	0	0.89	0.94
K: Resectable vs. Locally advanced disease	HO.1	NaN	t.test	No flag	10.5	0.6	10.5	0.8	0	0.96	0.98
K: Resectable vs. Locally advanced disease	MMP7	NaN	wilcox.test	No flag	11.9	0.3	12	0.3	-0.1	0.12	0.26
K: Resectable vs. Locally advanced disease	FASLG	NaN	t.test	No flag	5.7	0.4	5.8	0.5	-0.1	0.16	0.31
K: Resectable vs. Locally advanced disease	TNFRSF9	NaN	t.test	No flag	6.5	0.5	6.6	0.7	-0.1	0.33	0.54
K: Resectable vs. Locally advanced disease	HGF	NaN	t.test	No flag	9.6	1.1	9.7	0.8	-0.1	0.53	0.72
K: Resectable vs. Locally advanced disease	IL12	NaN	t.test	No flag	6.7	1.2	6.7	0.8	-0.1	0.53	0.72
K: Resectable vs. Locally advanced disease	IL4	NaN	wilcox.test	Flag	0.2	0.5	0.3	0.8	-0.1	0.78	0.88
K: Resectable vs. Locally advanced disease	CD8A	NaN	t.test	No flag	8.8	0.6	9.1	0.8	-0.2	0.2	0.38
K: Resectable vs. Locally advanced disease	CXCL1	NaN	t.test	No flag	9.3	0.7	9.4	1.2	-0.2	0.33	0.55
K: Resectable vs. Locally advanced disease	CCL20	NaN	wilcox.test	No flag	8.6	2.1	8.8	2.4	-0.2	0.62	0.78
K: Resectable vs. Locally advanced disease	CCL19	NaN	wilcox.test	No flag	9.2	1	9.8	1.2	-0.3	0.053	0.14
K: Resectable vs. Locally advanced disease	ANGPT2	NaN	t.test	No flag	5.4	0.5	5.9	0.7	-0.4	0.0074	0.025
K: Resectable vs. Locally advanced disease	ADGRG1	NaN	wilcox.test	No flag	2.3	0.9	2.8	1.4	-0.4	0.088	0.2
K: Resectable vs. Locally advanced disease	CXCL13	NaN	wilcox.test	No flag	8.3	0.6	9.1	0.9	-0.6	0.0001	0.00052
K: Resectable vs. Locally advanced disease	MMP12	NaN	wilcox.test	No flag	7.4	0.7	8.2	1.1	-0.8	4.6e-05	0.00024
K: Resectable vs. Locally advanced disease	CAIX	NaN	wilcox.test	No flag	5.8	1	6.6	2.1	-1.1	0.001	0.0042
K: Resectable vs. Locally advanced disease	IL8	NaN	t.test	No flag	8.1	2.1	9.5	2.6	-1.3	0.00037	0.0017
L: Resectable vs. Metastatic disease	EGF	NaN	wilcox.test	No flag	10.6	0.6	10	1.4	0.9	0.00077	0.0032
L: Resectable vs. Metastatic disease	MCP.4	NaN	wilcox.test	No flag	10	0.8	9.4	0.8	0.8	1.8e-05	9.9e-05
L: Resectable vs. Metastatic disease	CCL4	NaN	wilcox.test	No flag	8.1	1.1	7.6	0.7	0.8	0.00011	0.00056
L: Resectable vs. Metastatic disease	CCL3	NaN	wilcox.test	No flag	7.5	1	6.7	1	0.8	0.00023	0.0011
L: Resectable vs. Metastatic disease	LAMP3	NaN	wilcox.test	No flag	5.3	0.8	4.7	0.9	0.6	0.0014	0.0055
L: Resectable vs. Metastatic disease	PTN	NaN	wilcox.test	No flag	2.5	1.5	1.8	1.6	0.6	0.016	0.05
L: Resectable vs. Metastatic disease	CD40.L	NaN	wilcox.test	No flag	8.4	0.7	8	1.3	0.6	0.02	0.059
L: Resectable vs. Metastatic disease	MIC.A.B	NaN	wilcox.test	No flag	5.4	0.7	5.1	1	0.6	0.12	0.26
L: Resectable vs. Metastatic disease	CD83	NaN	wilcox.test	No flag	3.2	0.4	2.8	0.6	0.5	4.4e-05	0.00024
L: Resectable vs. Metastatic disease	MCP.2	NaN	wilcox.test	No flag	8.6	0.5	8	0.7	0.5	0.00031	0.0014
L: Resectable vs. Metastatic disease	CXCL10	NaN	wilcox.test	No flag	10.4	0.9	9.8	1.3	0.5	0.075	0.18
L: Resectable vs. Metastatic disease	CCL17	NaN	wilcox.test	No flag	10.1	1	9.7	1.2	0.4	0.07	0.17
L: Resectable vs. Metastatic disease	CXCL11	NaN	wilcox.test	No flag	8.9	1.7	8.6	1.2	0.4	0.27	0.47
L: Resectable vs. Metastatic disease	ICOSLG	NaN	wilcox.test	No flag	6.1	0.4	5.9	0.3	0.3	0.00046	0.002
L: Resectable vs. Metastatic disease	VEGFR.2	NaN	wilcox.test	No flag	8	0.3	7.8	0.4	0.3	0.00049	0.0021
L: Resectable vs. Metastatic disease	CD244	NaN	wilcox.test	No flag	6.6	0.4	6.3	0.6	0.3	0.0065	0.022
L: Resectable vs. Metastatic disease	CD5	NaN	wilcox.test	No flag	5.3	0.5	5.1	0.7	0.3	0.016	0.05
L: Resectable vs. Metastatic disease	IL18	NaN	wilcox.test	No flag	9.2	0.7	8.9	1.1	0.3	0.093	0.21
L: Resectable vs. Metastatic disease	CXCL5	NaN	wilcox.test	No flag	12	0.7	11.8	0.8	0.3	0.16	0.31
L: Resectable vs. Metastatic disease	LAP.TGF.beta.1	NaN	wilcox.test	No flag	9.8	0.8	9.8	0.7	0.3	0.29	0.5
L: Resectable vs. Metastatic disease	CD28	NaN	t.test	No flag	0.7	0.3	0.5	0.6	0.2	0.0099	0.032
L: Resectable vs. Metastatic disease	CXCL12	NaN	wilcox.test	No flag	0.6	0.3	0.5	0.3	0.2	0.064	0.16
L: Resectable vs. Metastatic disease	PDCD1	NaN	wilcox.test	No flag	5.1	0.5	4.9	0.6	0.2	0.11	0.24
L: Resectable vs. Metastatic disease	CASP.8	NaN	wilcox.test	No flag	5.2	0.9	4.6	1.2	0.2	0.11	0.25
L: Resectable vs. Metastatic disease	FGF2	NaN	wilcox.test	No flag	0.1	0.7	-0.3	1.2	0.2	0.18	0.35
L: Resectable vs. Metastatic disease	IL12RB1	NaN	wilcox.test	No flag	2.1	0.7	1.9	0.7	0.2	0.19	0.37
L: Resectable vs. Metastatic disease	IL4	NaN	wilcox.test	Flag	0.2	0.5	0	0.9	0.2	0.21	0.39
L: Resectable vs. Metastatic disease	ADA	NaN	wilcox.test	No flag	5.2	0.4	5	0.7	0.2	0.24	0.43
L: Resectable vs. Metastatic disease	CSF.1	NaN	wilcox.test	No flag	9.5	0.3	9.4	0.2	0.2	0.38	0.59
L: Resectable vs. Metastatic disease	GZMA	NaN	wilcox.test	No flag	6.5	0.6	6.4	0.8	0.2	0.44	0.64
L: Resectable vs. Metastatic disease	GZMB	NaN	wilcox.test	No flag	4.9	0.9	4.8	0.9	0.2	0.47	0.67
L: Resectable vs. Metastatic disease	TNFSF14	NaN	wilcox.test	No flag	7.1	1.1	6.8	1.4	0.2	0.55	0.73
L: Resectable vs. Metastatic disease	TNFRSF12A	NaN	wilcox.test	No flag	5.8	1.3	5.7	0.9	0.2	0.59	0.76
L: Resectable vs. Metastatic disease	DCN	NaN	wilcox.test	No flag	4.5	0.3	4.4	0.2	0.1	0.12	0.25
L: Resectable vs. Metastatic disease	Gal.1	NaN	wilcox.test	No flag	7.1	0.2	7	0.3	0.1	0.17	0.33
L: Resectable vs. Metastatic disease	CD8A	NaN	wilcox.test	No flag	8.8	0.6	9.1	0.8	0.1	0.3	0.5
L: Resectable vs. Metastatic disease	NCR1	NaN	wilcox.test	No flag	3.9	0.5	3.8	0.7	0.1	0.3	0.5
L: Resectable vs. Metastatic disease	PD.L2	NaN	wilcox.test	No flag	2.1	0.5	2	0.5	0.1	0.38	0.59
L: Resectable vs. Metastatic disease	CD4	NaN	wilcox.test	No flag	4.6	0.4	4.5	0.6	0.1	0.4	0.61
L: Resectable vs. Metastatic disease	IL7	NaN	wilcox.test	No flag	6.1	0.7	5.9	0.7	0.1	0.58	0.75
L: Resectable vs. Metastatic disease	TRAIL	NaN	wilcox.test	No flag	8.3	0.4	8.3	0.4	0.1	0.59	0.76
L: Resectable vs. Metastatic disease	PDGF.subunit.B	NaN	wilcox.test	No flag	9.7	0.2	9.7	0.2	0.1	0.61	0.77
L: Resectable vs. Metastatic disease	KLRD1	NaN	wilcox.test	No flag	6.6	1.1	6.6	1	0.1	0.63	0.79
L: Resectable vs. Metastatic disease	TWEAK	NaN	wilcox.test	No flag	8.3	0.3	8.2	0.5	0.1	0.65	0.81
L: Resectable vs. Metastatic disease	VEGFA	NaN	wilcox.test	No flag	8.6	1	8.8	0.8	0.1	0.69	0.82
L: Resectable vs. Metastatic disease	FASLG	NaN	wilcox.test	No flag	5.7	0.4	5.7	0.6	0.1	0.71	0.84
L: Resectable vs. Metastatic disease	MMP7	NaN	wilcox.test	No flag	11.9	0.3	11.9	0.2	0.1	0.73	0.85
L: Resectable vs. Metastatic disease	HO.1	NaN	wilcox.test	No flag	10.5	0.6	10.6	0.7	0.1	0.75	0.86
L: Resectable vs. Metastatic disease	TIE2	NaN	wilcox.test	No flag	7.5	0.3	7.6	0.4	0.1	0.8	0.89
L: Resectable vs. Metastatic disease	CD40	NaN	wilcox.test	No flag	10.3	0.8	10.1	0.6	0.1	0.81	0.9
L: Resectable vs. Metastatic disease	CRTAM	NaN	wilcox.test	No flag	5.8	1	5.9	0.9	0.1	0.81	0.9
L: Resectable vs. Metastatic disease	PD.L1	NaN	wilcox.test	No flag	5.8	0.7	5.8	0.5	0.1	0.82	0.9
L: Resectable vs. Metastatic disease	PGF	NaN	wilcox.test	No flag	7.1	0.4	7.2	0.5	0.1	0.86	0.92
L: Resectable vs. Metastatic disease	CCL20	NaN	wilcox.test	No flag	8.6	2.1	8.6	1.9	0.1	0.88	0.93
L: Resectable vs. Metastatic disease	CD27	NaN	wilcox.test	No flag	8.2	0.6	8.2	0.6	0.1	0.89	0.94
L: Resectable vs. Metastatic disease	Gal.9	NaN	wilcox.test	No flag	8.4	0.4	8.3	0.6	0.1	0.88	0.94
L: Resectable vs. Metastatic disease	CXCL9	NaN	wilcox.test	No flag	7.5	1	7.6	1.2	0.1	0.91	0.95
L: Resectable vs. Metastatic disease	IL12	NaN	wilcox.test	No flag	6.7	1.2	6.5	1.1	0.1	0.91	0.95
L: Resectable vs. Metastatic disease	CCL23	NaN	wilcox.test	No flag	10.2	0.7	10.4	0.8	0	0.16	0.31
L: Resectable vs. Metastatic disease	TNFRSF21	NaN	wilcox.test	No flag	7.3	0.2	7.4	0.4	0	0.19	0.37
L: Resectable vs. Metastatic disease	MCP.1	NaN	wilcox.test	No flag	11.6	0.9	11.7	0.8	0	0.34	0.55
L: Resectable vs. Metastatic disease	CCL19	NaN	wilcox.test	No flag	9.2	1	9.6	1.1	0	0.38	0.59
L: Resectable vs. Metastatic disease	GZMH	NaN	wilcox.test	No flag	4.7	1.3	4.9	1.3	0	0.59	0.76
L: Resectable vs. Metastatic disease	CD70	NaN	wilcox.test	No flag	4.5	0.5	4.5	0.8	0	0.68	0.82
L: Resectable vs. Metastatic disease	IL2	NaN	wilcox.test	Flag	0.2	0.5	0.2	0.5	0	0.74	0.86
L: Resectable vs. Metastatic disease	TNFRSF4	NaN	wilcox.test	No flag	5.3	0.4	5.3	0.7	0	0.87	0.93
L: Resectable vs. Metastatic disease	NOS3	NaN	t.test	No flag	2.2	0.6	2.2	0.8	0	0.98	0.99
L: Resectable vs. Metastatic disease	IL10	NaN	wilcox.test	No flag	3.5	0.9	3.7	1	-0.1	0.089	0.2
L: Resectable vs. Metastatic disease	HGF	NaN	wilcox.test	No flag	9.6	1.1	9.9	0.9	-0.1	0.14	0.29
L: Resectable vs. Metastatic disease	TNFRSF9	NaN	wilcox.test	No flag	6.5	0.5	6.6	0.5	-0.1	0.16	0.31
L: Resectable vs. Metastatic disease	CX3CL1	NaN	wilcox.test	No flag	7.1	0.6	7.2	0.7	-0.1	0.39	0.59
L: Resectable vs. Metastatic disease	IL5	NaN	wilcox.test	No flag	0.7	0.8	0.5	1	-0.1	0.79	0.89
L: Resectable vs. Metastatic disease	CXCL1	NaN	wilcox.test	No flag	9.3	0.7	9.3	1	-0.2	0.12	0.26
L: Resectable vs. Metastatic disease	IL6	NaN	wilcox.test	No flag	2.8	1.7	3.6	1.5	-0.2	0.19	0.37
L: Resectable vs. Metastatic disease	ANGPT2	NaN	wilcox.test	No flag	5.4	0.5	5.9	0.7	-0.3	0.0012	0.0048
L: Resectable vs. Metastatic disease	MCP.3	NaN	wilcox.test	No flag	3.4	1	3.5	1.4	-0.3	0.47	0.67
L: Resectable vs. Metastatic disease	ADGRG1	NaN	wilcox.test	No flag	2.3	0.9	2.6	1.7	-0.4	0.1	0.23
L: Resectable vs. Metastatic disease	CXCL13	NaN	wilcox.test	No flag	8.3	0.6	9.1	1	-0.5	0.00057	0.0024
L: Resectable vs. Metastatic disease	MMP12	NaN	wilcox.test	No flag	7.4	0.7	8.3	1.8	-0.8	0.00046	0.002
L: Resectable vs. Metastatic disease	CAIX	NaN	wilcox.test	No flag	5.8	1	6.5	2.7	-1	0.003	0.011
L: Resectable vs. Metastatic disease	IL8	NaN	wilcox.test	No flag	8.1	2.1	9.9	2.8	-1.6	0.00013	0.00064
L: Resectable vs. Metastatic disease	CA199	NaN	t.test	NA	7.8	4.6	8.5	6	-1.6	0.022	0.066
M: Locally advanced vs. Metastatic disease	PTN	NaN	t.test	No flag	2.4	2	1.8	1.6	0.4	0.065	0.16
M: Locally advanced vs. Metastatic disease	IL4	NaN	t.test	Flag	0.3	0.8	0	0.9	0.3	0.034	0.095
M: Locally advanced vs. Metastatic disease	CCL19	NaN	t.test	No flag	9.8	1.2	9.6	1.1	0.3	0.11	0.24
M: Locally advanced vs. Metastatic disease	MIC.A.B	NaN	t.test	No flag	5.3	1	5.1	1	0.3	0.28	0.48
M: Locally advanced vs. Metastatic disease	FASLG	NaN	t.test	No flag	5.8	0.5	5.7	0.6	0.2	0.1	0.23
M: Locally advanced vs. Metastatic disease	CD8A	NaN	t.test	No flag	9.1	0.8	9.1	0.8	0.2	0.16	0.32
M: Locally advanced vs. Metastatic disease	MMP7	NaN	t.test	No flag	12	0.3	11.9	0.2	0.2	0.2	0.38
M: Locally advanced vs. Metastatic disease	IL12	NaN	t.test	No flag	6.7	0.8	6.5	1.1	0.2	0.23	0.42
M: Locally advanced vs. Metastatic disease	MCP.2	NaN	t.test	No flag	8.1	1	8	0.7	0.2	0.29	0.49
M: Locally advanced vs. Metastatic disease	CXCL13	NaN	t.test	No flag	9.1	0.9	9.1	1	0.2	0.38	0.59
M: Locally advanced vs. Metastatic disease	CCL20	NaN	t.test	No flag	8.8	2.4	8.6	1.9	0.2	0.42	0.62
M: Locally advanced vs. Metastatic disease	CD244	NaN	t.test	No flag	6.3	0.5	6.3	0.6	0.1	0.2	0.37
M: Locally advanced vs. Metastatic disease	DCN	NaN	t.test	No flag	4.4	0.3	4.4	0.2	0.1	0.28	0.48
M: Locally advanced vs. Metastatic disease	ICOSLG	NaN	t.test	No flag	5.9	0.3	5.9	0.3	0.1	0.33	0.54
M: Locally advanced vs. Metastatic disease	VEGFR.2	NaN	t.test	No flag	7.8	0.3	7.8	0.4	0.1	0.34	0.56
M: Locally advanced vs. Metastatic disease	MCP.4	NaN	t.test	No flag	9.4	1	9.4	0.8	0.1	0.36	0.57
M: Locally advanced vs. Metastatic disease	CD28	NaN	t.test	No flag	0.5	0.4	0.5	0.6	0.1	0.38	0.59
M: Locally advanced vs. Metastatic disease	NCR1	NaN	t.test	No flag	3.8	0.7	3.8	0.7	0.1	0.38	0.59
M: Locally advanced vs. Metastatic disease	CD5	NaN	t.test	No flag	5.1	0.6	5.1	0.7	0.1	0.4	0.61
M: Locally advanced vs. Metastatic disease	LAMP3	NaN	t.test	No flag	4.8	0.9	4.7	0.9	0.1	0.4	0.61
M: Locally advanced vs. Metastatic disease	PGF	NaN	t.test	No flag	7.3	0.6	7.2	0.5	0.1	0.41	0.61
M: Locally advanced vs. Metastatic disease	PDGF.subunit.B	NaN	t.test	No flag	9.7	0.2	9.7	0.2	0.1	0.42	0.63
M: Locally advanced vs. Metastatic disease	TNFRSF12A	NaN	t.test	No flag	5.7	0.8	5.7	0.9	0.1	0.42	0.63
M: Locally advanced vs. Metastatic disease	Gal.1	NaN	t.test	No flag	7	0.3	7	0.3	0.1	0.45	0.66
M: Locally advanced vs. Metastatic disease	IL7	NaN	t.test	No flag	5.9	0.9	5.9	0.7	0.1	0.47	0.67
M: Locally advanced vs. Metastatic disease	CXCL5	NaN	t.test	No flag	11.8	1	11.8	0.8	0.1	0.49	0.68
M: Locally advanced vs. Metastatic disease	TRAIL	NaN	t.test	No flag	8.3	0.6	8.3	0.4	0.1	0.49	0.68
M: Locally advanced vs. Metastatic disease	CSF.1	NaN	t.test	No flag	9.4	0.3	9.4	0.2	0.1	0.5	0.69
M: Locally advanced vs. Metastatic disease	CD83	NaN	t.test	No flag	2.8	0.7	2.8	0.6	0.1	0.53	0.72
M: Locally advanced vs. Metastatic disease	TNFRSF21	NaN	t.test	No flag	7.3	0.3	7.4	0.4	0.1	0.56	0.74
M: Locally advanced vs. Metastatic disease	CD27	NaN	t.test	No flag	8.2	0.6	8.2	0.6	0.1	0.58	0.75
M: Locally advanced vs. Metastatic disease	LAP.TGF.beta.1	NaN	t.test	No flag	9.6	0.6	9.8	0.7	0.1	0.57	0.75
M: Locally advanced vs. Metastatic disease	TWEAK	NaN	t.test	No flag	8.3	0.5	8.2	0.5	0.1	0.57	0.75
M: Locally advanced vs. Metastatic disease	TIE2	NaN	t.test	No flag	7.5	0.4	7.6	0.4	0.1	0.63	0.78
M: Locally advanced vs. Metastatic disease	CRTAM	NaN	t.test	No flag	5.8	0.8	5.9	0.9	0.1	0.67	0.81
M: Locally advanced vs. Metastatic disease	HO.1	NaN	t.test	No flag	10.5	0.8	10.6	0.7	0.1	0.66	0.81
M: Locally advanced vs. Metastatic disease	CCL4	NaN	t.test	No flag	7.4	0.8	7.6	0.7	0.1	0.75	0.86
M: Locally advanced vs. Metastatic disease	CCL17	NaN	t.test	No flag	9.6	1.5	9.7	1.2	0.1	0.77	0.87
M: Locally advanced vs. Metastatic disease	CAIX	NaN	t.test	No flag	6.6	2.1	6.5	2.7	0.1	0.81	0.9
M: Locally advanced vs. Metastatic disease	PDCD1	NaN	t.test	No flag	5	0.6	4.9	0.6	0	0.65	0.8
M: Locally advanced vs. Metastatic disease	CXCL12	NaN	t.test	No flag	0.5	0.4	0.5	0.3	0	0.68	0.82
M: Locally advanced vs. Metastatic disease	CD4	NaN	t.test	No flag	4.5	0.5	4.5	0.6	0	0.72	0.85
M: Locally advanced vs. Metastatic disease	ANGPT2	NaN	t.test	No flag	5.9	0.7	5.9	0.7	0	0.77	0.87
M: Locally advanced vs. Metastatic disease	PD.L1	NaN	t.test	No flag	5.8	0.7	5.8	0.5	0	0.79	0.89
M: Locally advanced vs. Metastatic disease	IL18	NaN	t.test	No flag	8.7	0.8	8.9	1.1	0	0.82	0.9
M: Locally advanced vs. Metastatic disease	ADGRG1	NaN	t.test	No flag	2.8	1.4	2.6	1.7	0	0.82	0.91
M: Locally advanced vs. Metastatic disease	Gal.9	NaN	t.test	No flag	8.3	0.5	8.3	0.6	0	0.83	0.91
M: Locally advanced vs. Metastatic disease	HGF	NaN	t.test	No flag	9.7	0.8	9.9	0.9	0	0.85	0.92
M: Locally advanced vs. Metastatic disease	CX3CL1	NaN	t.test	No flag	7.2	0.7	7.2	0.7	0	0.88	0.93
M: Locally advanced vs. Metastatic disease	CXCL1	NaN	t.test	No flag	9.4	1.2	9.3	1	0	0.89	0.94
M: Locally advanced vs. Metastatic disease	VEGFA	NaN	t.test	No flag	8.6	1	8.8	0.8	0	0.89	0.94
M: Locally advanced vs. Metastatic disease	CCL3	NaN	t.test	No flag	6.6	1	6.7	1	0	0.9	0.95
M: Locally advanced vs. Metastatic disease	IL12RB1	NaN	t.test	No flag	1.9	0.7	1.9	0.7	0	0.92	0.96
M: Locally advanced vs. Metastatic disease	MCP.1	NaN	t.test	No flag	11.6	0.8	11.7	0.8	0	0.96	0.98
M: Locally advanced vs. Metastatic disease	TNFRSF9	NaN	t.test	No flag	6.6	0.7	6.6	0.5	0	0.96	0.98
M: Locally advanced vs. Metastatic disease	CXCL9	NaN	t.test	No flag	7.5	1.2	7.6	1.2	0	0.99	0.99
M: Locally advanced vs. Metastatic disease	MMP12	NaN	t.test	No flag	8.2	1.1	8.3	1.8	0	0.98	0.99
M: Locally advanced vs. Metastatic disease	PD.L2	NaN	t.test	No flag	1.9	0.6	2	0.5	0	0.99	0.99
M: Locally advanced vs. Metastatic disease	TNFRSF4	NaN	t.test	No flag	5.3	0.8	5.3	0.7	0	0.97	0.99
M: Locally advanced vs. Metastatic disease	IL2	NaN	t.test	Flag	0.1	0.5	0.2	0.5	-0.1	0.27	0.47
M: Locally advanced vs. Metastatic disease	IL10	NaN	t.test	No flag	3.5	0.9	3.7	1	-0.1	0.46	0.66
M: Locally advanced vs. Metastatic disease	NOS3	NaN	t.test	No flag	2.1	0.9	2.2	0.8	-0.1	0.48	0.68
M: Locally advanced vs. Metastatic disease	ADA	NaN	t.test	No flag	4.9	0.6	5	0.7	-0.1	0.52	0.71
M: Locally advanced vs. Metastatic disease	CD70	NaN	t.test	No flag	4.4	0.9	4.5	0.8	-0.1	0.51	0.71
M: Locally advanced vs. Metastatic disease	CXCL11	NaN	t.test	No flag	8.4	1.2	8.6	1.2	-0.1	0.58	0.75
M: Locally advanced vs. Metastatic disease	CD40.L	NaN	t.test	No flag	7.8	1.7	8	1.3	-0.1	0.59	0.76
M: Locally advanced vs. Metastatic disease	GZMA	NaN	t.test	No flag	6.3	0.5	6.4	0.8	-0.1	0.63	0.78
M: Locally advanced vs. Metastatic disease	KLRD1	NaN	t.test	No flag	6.4	0.7	6.6	1	-0.1	0.65	0.81
M: Locally advanced vs. Metastatic disease	CCL23	NaN	t.test	No flag	10.2	0.8	10.4	0.8	-0.1	0.69	0.82
M: Locally advanced vs. Metastatic disease	CD40	NaN	t.test	No flag	10.1	0.6	10.1	0.6	-0.1	0.69	0.83
M: Locally advanced vs. Metastatic disease	GZMB	NaN	t.test	No flag	4.5	0.7	4.8	0.9	-0.2	0.062	0.16
M: Locally advanced vs. Metastatic disease	GZMH	NaN	t.test	No flag	4.6	0.9	4.9	1.3	-0.2	0.082	0.19
M: Locally advanced vs. Metastatic disease	CASP.8	NaN	t.test	No flag	4.4	1.3	4.6	1.2	-0.2	0.17	0.33
M: Locally advanced vs. Metastatic disease	TNFSF14	NaN	t.test	No flag	6.6	1.4	6.8	1.4	-0.2	0.25	0.45
M: Locally advanced vs. Metastatic disease	IL5	NaN	t.test	Flag	0.4	1.1	0.5	1	-0.2	0.35	0.56
M: Locally advanced vs. Metastatic disease	CXCL10	NaN	t.test	No flag	9.4	0.9	9.8	1.3	-0.2	0.39	0.6
M: Locally advanced vs. Metastatic disease	IL8	NaN	t.test	No flag	9.5	2.6	9.9	2.8	-0.2	0.44	0.65
M: Locally advanced vs. Metastatic disease	EGF	NaN	t.test	No flag	10	1.7	10	1.4	-0.2	0.47	0.67
M: Locally advanced vs. Metastatic disease	FGF2	NaN	t.test	No flag	-0.3	0.7	-0.3	1.2	-0.3	0.0067	0.023
M: Locally advanced vs. Metastatic disease	MCP.3	NaN	t.test	No flag	3.4	1.1	3.5	1.4	-0.4	0.12	0.26
M: Locally advanced vs. Metastatic disease	IL6	NaN	t.test	No flag	2.8	1.9	3.6	1.5	-0.4	0.15	0.31
M: Locally advanced vs. Metastatic disease	CA199	NaN	t.test	NA	6.9	3.4	8.5	6	-1.8	0.0012	0.0046

## Sheet: Suppl. Tabel 4
Supplementary Table 4. Differential protein concentration between groups of interest in validation cohort 1 *If the medians of both groups are below LOD the test is marked as “Flag”. All protein levels are reported on log2 scale. Abbreviations: BTC, biliary tract cancer; dCC, distal cholangiocarcinoma; GBC, gallbladder cancer; iCC, intrahepatic cholangiocarcinoma; IQR, interquartile range; LOD, l…
Comparison	Protein	Removed samples	Test type	LOD check	Median 1. group	IQR 1. group	Median 2. group	IQR 2. group	Log2 fold change	P-value	Adjusted P-value
A: BTC vs. Controls	ADA	NaN	t.test	No flag	4.5	0.7	4.6	0.6	-0.19	0.0074	0.019
B: BTC vs. Healthy controls	ADA	NaN	t.test	No flag	4.5	0.7	4.6	0.5	-0.19	0.0072	0.019
C: BTC vs. Benign biliary tract disease	ADA	NaN	wilcox.test	No flag	4.5	0.7	4.6	0.4	-0.13	0.26	0.37
D: BTC vs. Non-cancer controls	ADA	NaN	t.test	No flag	4.5	0.7	4.6	0.6	-0.19	0.015	0.035
E: iCC vs. pCC	ADA	NaN	wilcox.test	No flag	4.6	0.5	4.4	0.5	0.2	0.26	0.37
F: iCC vs. GBC	ADA	NaN	wilcox.test	No flag	6	0.6	5.8	0.5	-0.049	0.28	0.45
G: iCC vs. dCC	ADA	NaN	t.test	No flag	6	0.6	5.4	1.1	0.54	0.00049	0.0076
H: pCC vs. GBC	ADA	NaN	wilcox.test	No flag	5.9	0.5	5.8	0.5	-0.21	0.7	0.82
I: pCC vs. dCC	ADA	NaN	wilcox.test	No flag	5.9	0.5	5.4	1.1	0.38	0.043	0.13
J: GBC vs. dCC	ADA	NaN	wilcox.test	No flag	5.8	0.5	5.4	1.1	0.59	0.072	0.18
K: Resectable vs. Locally advanced disease	ADA	NaN	t.test	No flag	4.8	0.7	4.3	0.6	0.68	0.00071	0.0024
L: Resectable vs. Metastatic disease	ADA	NaN	wilcox.test	No flag	4.8	0.7	4.5	0.6	0.39	0.0082	0.021
M: Locally Advanced vs. Metastatic disease	ADA	NaN	wilcox.test	No flag	4.3	0.6	4.5	0.6	-0.29	0.14	0.23
A: BTC vs. Controls	ADGRG1	NaN	t.test	No flag	2.6	1.3	1.5	0.8	0.99	1e-15	1.4e-14
B: BTC vs. Healthy controls	ADGRG1	NaN	t.test	No flag	2.6	1.3	1.5	0.6	0.96	9.2e-14	1e-12
C: BTC vs. Benign biliary tract disease	ADGRG1	NaN	wilcox.test	No flag	2.6	1.3	1.6	0.8	1	2.6e-06	1.3e-05
D: BTC vs. Non-cancer controls	ADGRG1	NaN	t.test	No flag	2.6	1.3	1.3	1	1	1.7e-12	1.6e-11
E: iCC vs. pCC	ADGRG1	NaN	t.test	No flag	2.9	1.1	2.5	1.2	0.18	0.59	0.68
F: iCC vs. GBC	ADGRG1	NaN	wilcox.test	No flag	2.8	1.1	2	1.8	0.47	0.069	0.17
G: iCC vs. dCC	ADGRG1	NaN	wilcox.test	No flag	2.8	1.1	2	1	0.59	0.0048	0.032
H: pCC vs. GBC	ADGRG1	NaN	wilcox.test	No flag	2.5	1.2	2	1.8	0.29	0.26	0.43
I: pCC vs. dCC	ADGRG1	NaN	wilcox.test	No flag	2.5	1.2	2	1	0.41	0.19	0.34
J: GBC vs. dCC	ADGRG1	NaN	wilcox.test	No flag	2	1.8	2	1	0.12	0.92	0.96
K: Resectable vs. Locally advanced disease	ADGRG1	NaN	wilcox.test	No flag	1.9	0.8	2.2	0.8	-0.16	0.38	0.49
L: Resectable vs. Metastatic disease	ADGRG1	NaN	wilcox.test	No flag	1.9	0.8	2.7	1.6	-0.67	0.013	0.032
M: Locally Advanced vs. Metastatic disease	ADGRG1	NaN	wilcox.test	No flag	2.2	0.8	2.7	1.6	-0.51	0.024	0.053
A: BTC vs. Controls	ANGPT1	NaN	t.test	No flag	10.2	1.4	10	0.4	-0.25	0.01	0.026
B: BTC vs. Healthy controls	ANGPT1	NaN	t.test	No flag	10.2	1.4	11	0.4	-0.32	0.0054	0.015
C: BTC vs. Benign biliary tract disease	ANGPT1	NaN	wilcox.test	No flag	10.2	1.4	10	0.2	-0.15	0.51	0.6
D: BTC vs. Non-cancer controls	ANGPT1	NaN	t.test	No flag	10.2	1.4	10	0.4	-0.23	0.021	0.046
E: iCC vs. pCC	ANGPT1	NaN	t.test	No flag	10.1	1.8	10	1.1	-0.16	0.56	0.65
F: iCC vs. GBC	ANGPT1	NaN	t.test	No flag	8.8	1.8	8.7	2.1	0.12	0.74	0.86
G: iCC vs. dCC	ANGPT1	NaN	wilcox.test	No flag	8.8	1.8	9.6	1.4	-0.52	0.03	0.11
H: pCC vs. GBC	ANGPT1	NaN	t.test	No flag	8.9	1.1	8.7	2.1	0.24	0.53	0.68
I: pCC vs. dCC	ANGPT1	NaN	wilcox.test	No flag	8.9	1.1	9.6	1.4	-0.39	0.059	0.16
J: GBC vs. dCC	ANGPT1	NaN	wilcox.test	No flag	8.7	2.1	9.6	1.4	-0.63	0.099	0.22
K: Resectable vs. Locally advanced disease	ANGPT1	NaN	wilcox.test	No flag	10.2	0.4	10	1.6	0.46	0.33	0.44
L: Resectable vs. Metastatic disease	ANGPT1	NaN	wilcox.test	No flag	10.2	0.4	10	1.5	0.086	0.93	0.95
M: Locally Advanced vs. Metastatic disease	ANGPT1	NaN	t.test	No flag	10	1.6	10	1.5	-0.37	0.21	0.32
A: BTC vs. Controls	ANGPT2	NaN	t.test	No flag	5.8	0.7	5.3	0.8	0.49	2.4e-13	2.4e-12
B: BTC vs. Healthy controls	ANGPT2	NaN	t.test	No flag	5.8	0.7	5.7	0.7	0.17	0.013	0.032
C: BTC vs. Benign biliary tract disease	ANGPT2	NaN	t.test	No flag	5.8	0.7	5.4	0.7	0.42	0.0011	0.0037
D: BTC vs. Non-cancer controls	ANGPT2	NaN	t.test	No flag	5.8	0.7	5.1	0.6	0.73	1.5e-21	3.7e-20
E: iCC vs. pCC	ANGPT2	NaN	t.test	No flag	6.2	0.7	5.7	0.5	0.42	0.0021	0.0064
F: iCC vs. GBC	ANGPT2	NaN	t.test	No flag	6.9	0.7	6.1	0.9	0.69	0.00093	0.011
G: iCC vs. dCC	ANGPT2	NaN	t.test	No flag	6.9	0.7	6.2	0.8	0.71	2.9e-06	0.00029
H: pCC vs. GBC	ANGPT2	NaN	t.test	No flag	6.4	0.5	6.1	0.9	0.3	0.14	0.28
I: pCC vs. dCC	ANGPT2	NaN	t.test	No flag	6.4	0.5	6.2	0.8	0.31	0.043	0.13
J: GBC vs. dCC	ANGPT2	NaN	t.test	No flag	6.1	0.9	6.2	0.8	0.017	0.93	0.96
K: Resectable vs. Locally advanced disease	ANGPT2	NaN	t.test	No flag	5.7	0.5	5.7	0.3	-0.19	0.22	0.33
L: Resectable vs. Metastatic disease	ANGPT2	NaN	t.test	No flag	5.7	0.5	6	0.8	-0.39	0.0062	0.017
M: Locally Advanced vs. Metastatic disease	ANGPT2	NaN	t.test	No flag	5.7	0.3	6	0.8	-0.21	0.089	0.16
A: BTC vs. Controls	CA199	NaN	t.test	NA	7.1	5	2.6	2.7	5.1	4.3e-28	2e-26
B: BTC vs. Healthy controls	CA199	NaN	t.test	NA	7.1	5	1	3	5.9	2.2e-32	1.8e-30
C: BTC vs. Benign biliary tract disease	CA199	NaN	wilcox.test	NA	7.1	5	2.7	1.6	4.7	7.9e-11	6.8e-10
D: BTC vs. Non-cancer controls	CA199	NaN	t.test	NA	7.1	5	3.2	2.1	4.7	6.1e-24	1.7e-22
E: iCC vs. pCC	CA199	NaN	wilcox.test	NA	7.5	6.2	7	3.4	0.75	0.52	0.61
F: iCC vs. GBC	CA199	NaN	wilcox.test	NA	7.5	6.2	4.9	3.7	2.6	0.011	0.055
G: iCC vs. dCC	CA199	NaN	wilcox.test	NA	7.5	6.2	5.8	3.4	1.8	0.049	0.14
H: pCC vs. GBC	CA199	NaN	wilcox.test	NA	7	3.4	4.9	3.7	1.8	0.035	0.12
I: pCC vs. dCC	CA199	NaN	wilcox.test	NA	7	3.4	5.8	3.4	1.1	0.25	0.43
J: GBC vs. dCC	CA199	NaN	wilcox.test	NA	4.9	3.7	5.8	3.4	-0.73	0.34	0.5
K: Resectable vs. Locally advanced disease	CA199	NaN	wilcox.test	NA	5.8	2.9	6.6	3.7	-1.5	0.58	0.67
L: Resectable vs. Metastatic disease	CA199	NaN	wilcox.test	NA	5.8	2.9	7.1	5.6	-2.3	0.084	0.15
M: Locally Advanced vs. Metastatic disease	CA199	NaN	wilcox.test	NA	6.6	3.7	7.1	5.6	-0.82	0.37	0.48
A: BTC vs. Controls	CAIX	NaN	t.test	No flag	6.1	2.5	5	0.7	1.5	3.7e-14	4.4e-13
B: BTC vs. Healthy controls	CAIX	NaN	t.test	No flag	6.1	2.5	5.2	0.5	1.4	5.9e-12	5.3e-11
C: BTC vs. Benign biliary tract disease	CAIX	NaN	wilcox.test	No flag	6.1	2.5	4.8	0.5	1.6	2.6e-06	1.3e-05
D: BTC vs. Non-cancer controls	CAIX	NaN	t.test	No flag	6.1	2.5	4.9	0.7	1.6	5.7e-15	7.8e-14
E: iCC vs. pCC	CAIX	NaN	wilcox.test	No flag	8.3	2.6	5.3	1	2.3	4.6e-05	0.00019
F: iCC vs. GBC	CAIX	NaN	wilcox.test	No flag	8	2.6	5	1	2.7	2.3e-06	0.00029
G: iCC vs. dCC	CAIX	NaN	wilcox.test	No flag	8	2.6	5.4	1.2	2.4	1.9e-07	7.7e-05
H: pCC vs. GBC	CAIX	NaN	wilcox.test	No flag	5.1	1	5	1	0.37	0.42	0.59
I: pCC vs. dCC	CAIX	NaN	wilcox.test	No flag	5.1	1	5.4	1.2	0.053	0.52	0.67
J: GBC vs. dCC	CAIX	NaN	t.test	No flag	5	1	5.4	1.2	-0.32	0.27	0.43
K: Resectable vs. Locally advanced disease	CAIX	NaN	wilcox.test	No flag	5.5	0.9	5.4	1.1	-0.53	0.53	0.62
L: Resectable vs. Metastatic disease	CAIX	NaN	wilcox.test	No flag	5.5	0.9	6.5	3.1	-1.4	0.031	0.066
M: Locally Advanced vs. Metastatic disease	CAIX	NaN	wilcox.test	No flag	5.4	1.1	6.5	3.1	-0.83	0.11	0.2
A: BTC vs. Controls	CASP.8	NaN	t.test	No flag	5.4	1.7	5	1.6	0.65	2.7e-05	0.00011
B: BTC vs. Healthy controls	CASP.8	NaN	t.test	No flag	5.4	1.7	4.4	0.6	1.2	3.6e-14	4.3e-13
C: BTC vs. Benign biliary tract disease	CASP.8	NaN	wilcox.test	No flag	5.4	1.7	2.9	0.5	2.7	1.4e-13	1.5e-12
D: BTC vs. Non-cancer controls	CASP.8	NaN	t.test	No flag	5.4	1.7	5.8	1.1	-0.13	0.39	0.5
E: iCC vs. pCC	CASP.8	NaN	wilcox.test	No flag	5.7	1.7	5.9	1.4	0.38	0.66	0.73
F: iCC vs. GBC	CASP.8	NaN	wilcox.test	No flag	5.7	1.7	5.5	2.4	0.63	0.28	0.45
G: iCC vs. dCC	CASP.8	NaN	wilcox.test	No flag	5.7	1.7	4.9	1.5	1.2	0.00087	0.011
H: pCC vs. GBC	CASP.8	NaN	t.test	No flag	5.8	1.4	5.5	2.4	0.25	0.57	0.71
I: pCC vs. dCC	CASP.8	NaN	t.test	No flag	5.8	1.4	4.9	1.5	0.82	0.007	0.043
J: GBC vs. dCC	CASP.8	NaN	t.test	No flag	5.5	2.4	4.9	1.5	0.58	0.18	0.33
K: Resectable vs. Locally advanced disease	CASP.8	NaN	t.test	No flag	3.9	1.1	5.2	0.5	-1.4	5.3e-05	0.00022
L: Resectable vs. Metastatic disease	CASP.8	NaN	wilcox.test	No flag	3.9	1.1	5.9	1.7	-2.1	4.6e-07	2.6e-06
M: Locally Advanced vs. Metastatic disease	CASP.8	NaN	wilcox.test	No flag	5.2	0.5	5.9	1.7	-0.71	0.023	0.05
A: BTC vs. Controls	CCL17	NaN	t.test	No flag	9.2	1.8	10	1.1	-0.67	1.8e-07	1.1e-06
B: BTC vs. Healthy controls	CCL17	NaN	t.test	No flag	9.2	1.8	10	1	-0.72	5.5e-07	3.1e-06
C: BTC vs. Benign biliary tract disease	CCL17	NaN	t.test	No flag	9.2	1.8	9.9	1.4	-0.72	0.0018	0.0055
D: BTC vs. Non-cancer controls	CCL17	NaN	t.test	No flag	9.2	1.8	9.9	1.2	-0.63	5.1e-06	2.5e-05
E: iCC vs. pCC	CCL17	NaN	t.test	No flag	8.6	1.9	9.5	1.1	-0.86	0.016	0.038
F: iCC vs. GBC	CCL17	NaN	t.test	No flag	8.9	1.9	9.4	1.5	-0.26	0.45	0.61
G: iCC vs. dCC	CCL17	NaN	t.test	No flag	8.9	1.9	9.8	1.6	-0.65	0.021	0.084
H: pCC vs. GBC	CCL17	NaN	t.test	No flag	9.9	1.1	9.4	1.5	0.61	0.13	0.27
I: pCC vs. dCC	CCL17	NaN	t.test	No flag	9.9	1.1	9.8	1.6	0.22	0.51	0.67
J: GBC vs. dCC	CCL17	NaN	t.test	No flag	9.4	1.5	9.8	1.6	-0.39	0.26	0.43
K: Resectable vs. Locally advanced disease	CCL17	NaN	t.test	No flag	9.9	1.4	9.1	2.2	0.38	0.31	0.42
L: Resectable vs. Metastatic disease	CCL17	NaN	t.test	No flag	9.9	1.4	9.2	1.6	0.52	0.085	0.15
M: Locally Advanced vs. Metastatic disease	CCL17	NaN	t.test	No flag	9.1	2.2	9.2	1.6	0.14	0.64	0.72
A: BTC vs. Controls	CCL19	NaN	t.test	No flag	9.8	1.1	9	1	0.87	2.2e-14	2.8e-13
B: BTC vs. Healthy controls	CCL19	NaN	t.test	No flag	9.8	1.1	9.2	0.7	0.55	8.9e-06	4.2e-05
C: BTC vs. Benign biliary tract disease	CCL19	NaN	wilcox.test	No flag	9.8	1.1	9.1	0.7	0.7	0.00019	0.00073
D: BTC vs. Non-cancer controls	CCL19	NaN	t.test	No flag	9.8	1.1	8.6	1.2	1.1	8.5e-18	1.6e-16
E: iCC vs. pCC	CCL19	NaN	t.test	No flag	9.8	1.5	10	0.8	-0.077	0.78	0.83
F: iCC vs. GBC	CCL19	NaN	wilcox.test	No flag	12	1.5	12	0.9	0.67	0.046	0.14
G: iCC vs. dCC	CCL19	NaN	t.test	No flag	12	1.5	11	1.9	0.81	0.019	0.077
H: pCC vs. GBC	CCL19	NaN	wilcox.test	No flag	12	0.8	12	0.9	0.8	0.0079	0.047
I: pCC vs. dCC	CCL19	NaN	t.test	No flag	12	0.8	11	1.9	0.94	0.01	0.052
J: GBC vs. dCC	CCL19	NaN	wilcox.test	No flag	12	0.9	11	1.9	0.15	0.52	0.67
K: Resectable vs. Locally advanced disease	CCL19	NaN	wilcox.test	No flag	9.2	1.1	9.6	0.9	-0.099	0.6	0.69
L: Resectable vs. Metastatic disease	CCL19	NaN	wilcox.test	No flag	9.2	1.1	9.8	1	-0.44	0.064	0.12
M: Locally Advanced vs. Metastatic disease	CCL19	NaN	wilcox.test	No flag	9.6	0.9	9.8	1	-0.34	0.099	0.17
A: BTC vs. Controls	CCL20	NaN	t.test	No flag	7.9	2.2	5.6	1.3	2.3	1.2e-26	4.2e-25
B: BTC vs. Healthy controls	CCL20	NaN	t.test	No flag	7.9	2.2	5.8	1	2.1	8.8e-22	2.2e-20
C: BTC vs. Benign biliary tract disease	CCL20	NaN	t.test	No flag	7.9	2.2	6.2	1.1	1.9	2.5e-12	2.2e-11
D: BTC vs. Non-cancer controls	CCL20	NaN	t.test	No flag	7.9	2.2	5.4	1.6	2.5	6.2e-28	2.7e-26
E: iCC vs. pCC	CCL20	NaN	t.test	No flag	9	2.5	8	2	1.3	0.0053	0.014
F: iCC vs. GBC	CCL20	NaN	t.test	No flag	10	2.5	9.2	2	1.4	0.0052	0.033
G: iCC vs. dCC	CCL20	NaN	t.test	No flag	10	2.5	8.2	2.2	1.9	7.1e-05	0.0021
H: pCC vs. GBC	CCL20	NaN	t.test	No flag	9.2	2	9.2	2	0.19	0.71	0.84
I: pCC vs. dCC	CCL20	NaN	t.test	No flag	9.2	2	8.2	2.2	0.62	0.19	0.34
J: GBC vs. dCC	CCL20	NaN	t.test	No flag	9.2	2	8.2	2.2	0.43	0.4	0.57
K: Resectable vs. Locally advanced disease	CCL20	NaN	wilcox.test	No flag	7.1	1.2	7.5	1.7	-0.03	0.53	0.62
L: Resectable vs. Metastatic disease	CCL20	NaN	wilcox.test	No flag	7.1	1.2	8.1	2.2	-1	0.013	0.032
M: Locally Advanced vs. Metastatic disease	CCL20	NaN	t.test	No flag	7.5	1.7	8.1	2.2	-0.97	0.0069	0.018
A: BTC vs. Controls	CCL23	NaN	t.test	No flag	10.6	0.9	9.6	0.8	0.92	3e-29	1.6e-27
B: BTC vs. Healthy controls	CCL23	NaN	t.test	No flag	10.6	0.9	10	0.6	0.49	1.6e-10	1.3e-09
C: BTC vs. Benign biliary tract disease	CCL23	NaN	t.test	No flag	10.6	0.9	9.7	0.6	0.83	8.4e-09	5.5e-08
D: BTC vs. Non-cancer controls	CCL23	NaN	t.test	No flag	10.6	0.9	9.4	0.6	1.2	5.5e-40	1.5e-37
E: iCC vs. pCC	CCL23	NaN	t.test	No flag	10.8	0.7	11	0.6	0.26	0.1	0.18
F: iCC vs. GBC	CCL23	NaN	t.test	No flag	12	0.7	11	0.6	0.41	0.041	0.13
G: iCC vs. dCC	CCL23	NaN	t.test	No flag	12	0.7	11	1.2	0.71	0.00035	0.0058
H: pCC vs. GBC	CCL23	NaN	t.test	No flag	11	0.6	11	0.6	0.18	0.39	0.55
I: pCC vs. dCC	CCL23	NaN	t.test	No flag	11	0.6	11	1.2	0.48	0.018	0.074
J: GBC vs. dCC	CCL23	NaN	t.test	No flag	11	0.6	11	1.2	0.3	0.19	0.34
K: Resectable vs. Locally advanced disease	CCL23	NaN	t.test	No flag	9.8	0.6	10	0.7	-0.22	0.35	0.47
L: Resectable vs. Metastatic disease	CCL23	NaN	t.test	No flag	9.8	0.6	11	0.8	-0.66	0.0079	0.021
M: Locally Advanced vs. Metastatic disease	CCL23	NaN	t.test	No flag	10.3	0.7	11	0.8	-0.44	0.0013	0.0041
A: BTC vs. Controls	CCL3	NaN	t.test	No flag	6.6	1	6.4	1.1	-0.13	0.24	0.35
B: BTC vs. Healthy controls	CCL3	NaN	t.test	No flag	6.6	1	6.1	0.7	0.49	1.6e-06	8.3e-06
C: BTC vs. Benign biliary tract disease	CCL3	NaN	t.test	No flag	6.6	1	6.1	0.8	0.5	0.00048	0.0017
D: BTC vs. Non-cancer controls	CCL3	NaN	t.test	No flag	6.6	1	6.9	1.5	-0.69	3.1e-05	0.00013
E: iCC vs. pCC	CCL3	NaN	wilcox.test	No flag	6.7	1.1	6.9	0.8	-0.00047	1	1
F: iCC vs. GBC	CCL3	NaN	t.test	No flag	6.2	1.1	5.7	0.8	0.46	0.015	0.067
G: iCC vs. dCC	CCL3	NaN	t.test	No flag	6.2	1.1	6.3	1.3	-0.0082	0.97	0.97
H: pCC vs. GBC	CCL3	NaN	wilcox.test	No flag	6.4	0.8	5.7	0.8	0.44	0.029	0.11
I: pCC vs. dCC	CCL3	NaN	wilcox.test	No flag	6.4	0.8	6.3	1.3	-0.022	0.91	0.95
J: GBC vs. dCC	CCL3	NaN	t.test	No flag	5.7	0.8	6.3	1.3	-0.46	0.031	0.11
K: Resectable vs. Locally advanced disease	CCL3	NaN	t.test	No flag	6.5	0.7	6.6	1.1	0.16	0.56	0.65
L: Resectable vs. Metastatic disease	CCL3	NaN	t.test	No flag	6.5	0.7	6.6	1.1	0.079	0.75	0.81
M: Locally Advanced vs. Metastatic disease	CCL3	NaN	t.test	No flag	6.6	1.1	6.6	1.1	-0.078	0.59	0.68
A: BTC vs. Controls	CCL4	NaN	t.test	No flag	7.6	0.8	7.3	0.9	0.21	0.0098	0.025
B: BTC vs. Healthy controls	CCL4	NaN	t.test	No flag	7.6	0.8	7.3	0.9	0.27	0.0023	0.0071
C: BTC vs. Benign biliary tract disease	CCL4	NaN	t.test	No flag	7.6	0.8	7.1	0.7	0.4	0.014	0.034
D: BTC vs. Non-cancer controls	CCL4	NaN	t.test	No flag	7.6	0.8	7.3	1	0.13	0.22	0.33
E: iCC vs. pCC	CCL4	NaN	wilcox.test	No flag	7.6	0.6	7.7	0.3	-0.086	0.3	0.41
F: iCC vs. GBC	CCL4	NaN	wilcox.test	No flag	6.6	0.7	6.5	0.4	0.18	0.28	0.45
G: iCC vs. dCC	CCL4	NaN	wilcox.test	No flag	6.6	0.7	7.1	1.6	-0.3	0.19	0.34
H: pCC vs. GBC	CCL4	NaN	t.test	No flag	6.7	0.3	6.5	0.4	0.24	0.093	0.21
I: pCC vs. dCC	CCL4	NaN	t.test	No flag	6.7	0.3	7.1	1.6	-0.24	0.23	0.39
J: GBC vs. dCC	CCL4	NaN	t.test	No flag	6.5	0.4	7.1	1.6	-0.48	0.024	0.093
K: Resectable vs. Locally advanced disease	CCL4	NaN	t.test	No flag	7.9	0.8	7.6	0.6	0.2	0.42	0.53
L: Resectable vs. Metastatic disease	CCL4	NaN	t.test	No flag	7.9	0.8	7.5	0.8	0.2	0.38	0.5
M: Locally Advanced vs. Metastatic disease	CCL4	NaN	t.test	No flag	7.6	0.6	7.5	0.8	0.0025	0.99	1
A: BTC vs. Controls	CD244	NaN	t.test	No flag	6.1	0.5	6.3	0.5	-0.18	2.9e-05	0.00012
B: BTC vs. Healthy controls	CD244	NaN	t.test	No flag	6.1	0.5	6.6	0.4	-0.42	1.7e-14	2.2e-13
C: BTC vs. Benign biliary tract disease	CD244	NaN	wilcox.test	No flag	6.1	0.5	6.3	0.3	-0.073	0.52	0.62
D: BTC vs. Non-cancer controls	CD244	NaN	t.test	No flag	6.1	0.5	6.2	0.5	-0.041	0.39	0.5
E: iCC vs. pCC	CD244	NaN	t.test	No flag	6.1	0.4	6.2	0.4	-0.078	0.37	0.49
F: iCC vs. GBC	CD244	NaN	t.test	No flag	6.5	0.4	6.4	0.6	0.074	0.51	0.67
G: iCC vs. dCC	CD244	NaN	t.test	No flag	6.5	0.4	6.4	0.6	0.095	0.31	0.47
H: pCC vs. GBC	CD244	NaN	t.test	No flag	6.6	0.4	6.4	0.6	0.16	0.15	0.29
I: pCC vs. dCC	CD244	NaN	t.test	No flag	6.6	0.4	6.4	0.6	0.18	0.046	0.14
J: GBC vs. dCC	CD244	NaN	t.test	No flag	6.4	0.6	6.4	0.6	0.021	0.85	0.93
K: Resectable vs. Locally advanced disease	CD244	NaN	t.test	No flag	6.4	0.5	6	0.4	0.25	0.042	0.085
L: Resectable vs. Metastatic disease	CD244	NaN	t.test	No flag	6.4	0.5	6.1	0.5	0.24	0.021	0.046
M: Locally Advanced vs. Metastatic disease	CD244	NaN	t.test	No flag	6	0.4	6.1	0.5	-0.002	0.98	0.99
A: BTC vs. Controls	CD27	NaN	t.test	No flag	8.2	0.6	8	0.6	0.23	1.6e-05	7e-05
B: BTC vs. Healthy controls	CD27	NaN	t.test	No flag	8.2	0.6	8.2	0.4	-0.013	0.81	0.86
C: BTC vs. Benign biliary tract disease	CD27	NaN	wilcox.test	No flag	8.2	0.6	7.9	0.6	0.22	0.014	0.033
D: BTC vs. Non-cancer controls	CD27	NaN	t.test	No flag	8.2	0.6	7.8	0.6	0.4	1.1e-10	9.5e-10
E: iCC vs. pCC	CD27	NaN	t.test	No flag	8.4	0.6	8.3	0.6	0.064	0.57	0.66
F: iCC vs. GBC	CD27	NaN	t.test	No flag	8.2	0.6	7.9	0.7	0.24	0.099	0.22
G: iCC vs. dCC	CD27	NaN	t.test	No flag	8.2	0.6	8	0.7	0.097	0.37	0.54
H: pCC vs. GBC	CD27	NaN	t.test	No flag	8	0.6	7.9	0.7	0.17	0.29	0.45
I: pCC vs. dCC	CD27	NaN	t.test	No flag	8	0.6	8	0.7	0.026	0.84	0.93
J: GBC vs. dCC	CD27	NaN	t.test	No flag	7.9	0.7	8	0.7	-0.15	0.36	0.52
K: Resectable vs. Locally advanced disease	CD27	NaN	t.test	No flag	8.2	0.4	8.1	0.4	0.15	0.33	0.45
L: Resectable vs. Metastatic disease	CD27	NaN	t.test	No flag	8.2	0.4	8.3	0.6	-0.0058	0.97	0.98
M: Locally Advanced vs. Metastatic disease	CD27	NaN	t.test	No flag	8.1	0.4	8.3	0.6	-0.15	0.097	0.17
A: BTC vs. Controls	CD28	NaN	t.test	No flag	0.6	0.6	0.6	0.6	0.085	0.15	0.25
B: BTC vs. Healthy controls	CD28	NaN	t.test	No flag	0.6	0.6	0.85	0.3	-0.2	0.00016	0.00061
C: BTC vs. Benign biliary tract disease	CD28	NaN	wilcox.test	No flag	0.6	0.6	0.35	0.6	0.001	0.0062	0.017
D: BTC vs. Non-cancer controls	CD28	NaN	t.test	No flag	0.6	0.6	0.33	0.5	0.31	3.6e-07	2e-06
E: iCC vs. pCC	CD28	NaN	t.test	No flag	0.8	0.8	0.67	0.5	0.16	0.13	0.23
F: iCC vs. GBC	CD28	NaN	t.test	No flag	0.8	0.8	0.5	0.4	0.35	0.0092	0.051
G: iCC vs. dCC	CD28	NaN	wilcox.test	No flag	0.8	0.8	0.6	0.4	0.089	0.29	0.45
H: pCC vs. GBC	CD28	NaN	t.test	No flag	0.7	0.5	0.5	0.4	0.19	0.15	0.29
I: pCC vs. dCC	CD28	NaN	wilcox.test	No flag	0.7	0.5	0.6	0.4	-0.066	0.99	1
J: GBC vs. dCC	CD28	NaN	wilcox.test	No flag	0.5	0.4	0.6	0.4	-0.26	0.14	0.28
K: Resectable vs. Locally advanced disease	CD28	NaN	t.test	No flag	0.5	0.3	0.48	0.4	-0.0033	0.98	0.99
L: Resectable vs. Metastatic disease	CD28	NaN	t.test	No flag	0.5	0.3	0.7	0.7	-0.16	0.1	0.18
M: Locally Advanced vs. Metastatic disease	CD28	NaN	t.test	No flag	0.5	0.4	0.7	0.7	-0.16	0.092	0.17
A: BTC vs. Controls	CD4	NaN	t.test	No flag	4.6	0.6	3.9	0.4	0.66	6.7e-26	2.1e-24
B: BTC vs. Healthy controls	CD4	NaN	t.test	No flag	4.6	0.6	3.9	0.4	0.64	2.7e-23	7.5e-22
C: BTC vs. Benign biliary tract disease	CD4	NaN	wilcox.test	No flag	4.6	0.6	4.1	0.4	0.5	1.3e-06	6.8e-06
D: BTC vs. Non-cancer controls	CD4	NaN	t.test	No flag	4.6	0.6	3.9	0.5	0.7	2.9e-26	9.5e-25
E: iCC vs. pCC	CD4	NaN	wilcox.test	No flag	4.7	0.5	4.9	0.7	-0.2	0.14	0.24
F: iCC vs. GBC	CD4	NaN	wilcox.test	No flag	4	0.5	3.8	0.5	0.18	0.32	0.48
G: iCC vs. dCC	CD4	NaN	wilcox.test	No flag	4	0.5	4	0.7	-0.022	0.72	0.84
H: pCC vs. GBC	CD4	NaN	t.test	No flag	4.1	0.7	3.8	0.5	0.37	0.035	0.12
I: pCC vs. dCC	CD4	NaN	t.test	No flag	4.1	0.7	4	0.7	0.16	0.33	0.49
J: GBC vs. dCC	CD4	NaN	t.test	No flag	3.8	0.5	4	0.7	-0.2	0.16	0.31
K: Resectable vs. Locally advanced disease	CD4	NaN	wilcox.test	No flag	4.4	0.5	4.3	0.6	-0.2	0.26	0.37
L: Resectable vs. Metastatic disease	CD4	NaN	wilcox.test	No flag	4.4	0.5	4.7	0.5	-0.31	0.0071	0.019
M: Locally Advanced vs. Metastatic disease	CD4	NaN	wilcox.test	No flag	4.3	0.5	4.7	0.5	-0.1	0.091	0.16
A: BTC vs. Controls	CD40	NaN	t.test	No flag	9.8	0.8	9.9	0.6	-0.0092	0.88	0.91
B: BTC vs. Healthy controls	CD40	NaN	t.test	No flag	9.8	0.8	10	0.5	-0.18	0.006	0.016
C: BTC vs. Benign biliary tract disease	CD40	NaN	t.test	No flag	9.8	0.8	9.5	0.5	0.19	0.073	0.13
D: BTC vs. Non-cancer controls	CD40	NaN	t.test	No flag	9.8	0.8	9.7	0.5	0.078	0.22	0.33
E: iCC vs. pCC	CD40	NaN	t.test	No flag	9.7	0.7	10	0.8	-0.051	0.74	0.8
F: iCC vs. GBC	CD40	NaN	wilcox.test	No flag	9.5	0.7	9.5	0.5	0.15	0.75	0.86
G: iCC vs. dCC	CD40	NaN	t.test	No flag	9.5	0.7	9.7	0.9	-0.083	0.58	0.72
H: pCC vs. GBC	CD40	NaN	wilcox.test	No flag	9.9	0.8	9.5	0.5	0.19	0.28	0.44
I: pCC vs. dCC	CD40	NaN	t.test	No flag	9.9	0.8	9.7	0.9	-0.038	0.83	0.92
J: GBC vs. dCC	CD40	NaN	wilcox.test	No flag	9.5	0.5	9.7	0.9	-0.23	0.42	0.58
K: Resectable vs. Locally advanced disease	CD40	NaN	t.test	No flag	9.8	0.6	9.6	1	0.24	0.27	0.38
L: Resectable vs. Metastatic disease	CD40	NaN	t.test	No flag	9.8	0.6	9.8	0.8	0.16	0.41	0.52
M: Locally Advanced vs. Metastatic disease	CD40	NaN	t.test	No flag	9.6	0.9	9.8	0.8	-0.08	0.56	0.65
A: BTC vs. Controls	CD40.L	NaN	t.test	No flag	6.9	2.1	8.5	0.8	-1.3	1.2e-14	1.5e-13
B: BTC vs. Healthy controls	CD40.L	NaN	t.test	No flag	6.9	2.1	8.6	0.9	-1.1	7.7e-07	4.2e-06
C: BTC vs. Benign biliary tract disease	CD40.L	NaN	wilcox.test	No flag	6.9	2.1	8.1	0.4	-1	0.00028	0.0011
D: BTC vs. Non-cancer controls	CD40.L	NaN	t.test	No flag	6.9	2.1	8.6	0.6	-1.5	8.4e-19	1.7e-17
E: iCC vs. pCC	CD40.L	NaN	t.test	No flag	6.8	2	6.6	2	-0.13	0.73	0.79
F: iCC vs. GBC	CD40.L	NaN	t.test	No flag	5.9	2.1	5.3	2.1	0.19	0.64	0.77
G: iCC vs. dCC	CD40.L	NaN	wilcox.test	No flag	5.9	2.1	7.4	2.7	-0.99	0.0087	0.05
H: pCC vs. GBC	CD40.L	NaN	t.test	No flag	5.7	2	5.3	2.1	0.31	0.51	0.67
I: pCC vs. dCC	CD40.L	NaN	wilcox.test	No flag	5.7	2	7.4	2.7	-0.88	0.062	0.16
J: GBC vs. dCC	CD40.L	NaN	wilcox.test	No flag	5.3	2.1	7.4	2.7	-1.2	0.014	0.062
K: Resectable vs. Locally advanced disease	CD40.L	NaN	t.test	No flag	8	0.9	6.1	2.1	1.5	0.00095	0.0032
L: Resectable vs. Metastatic disease	CD40.L	NaN	t.test	No flag	8	0.9	6.6	2	1.1	1.5e-05	6.7e-05
M: Locally Advanced vs. Metastatic disease	CD40.L	NaN	t.test	No flag	6.1	2.1	6.6	2	-0.41	0.33	0.44
A: BTC vs. Controls	CD5	NaN	t.test	No flag	5.3	0.6	5.2	0.6	0.15	0.0041	0.012
B: BTC vs. Healthy controls	CD5	NaN	t.test	No flag	5.3	0.6	5.4	0.4	-0.083	0.15	0.24
C: BTC vs. Benign biliary tract disease	CD5	NaN	t.test	No flag	5.3	0.6	5	0.5	0.33	0.0031	0.0093
D: BTC vs. Non-cancer controls	CD5	NaN	t.test	No flag	5.3	0.6	5	0.6	0.29	2.7e-06	1.3e-05
E: iCC vs. pCC	CD5	NaN	wilcox.test	No flag	5.4	0.7	5.6	0.8	-0.062	0.47	0.58
F: iCC vs. GBC	CD5	NaN	t.test	No flag	6.2	0.7	6	0.8	0.2	0.25	0.43
G: iCC vs. dCC	CD5	NaN	t.test	No flag	6.2	0.7	5.8	0.7	0.47	0.0006	0.0088
H: pCC vs. GBC	CD5	NaN	wilcox.test	No flag	6.4	0.8	6	0.8	0.29	0.079	0.19
I: pCC vs. dCC	CD5	NaN	wilcox.test	No flag	6.4	0.8	5.8	0.7	0.55	0.00089	0.011
J: GBC vs. dCC	CD5	NaN	t.test	No flag	6	0.8	5.8	0.7	0.27	0.15	0.29
K: Resectable vs. Locally advanced disease	CD5	NaN	t.test	No flag	5.3	0.3	5.3	0.5	-0.24	0.064	0.12
L: Resectable vs. Metastatic disease	CD5	NaN	t.test	No flag	5.3	0.3	5.3	0.7	-0.17	0.14	0.23
M: Locally Advanced vs. Metastatic disease	CD5	NaN	t.test	No flag	5.3	0.5	5.3	0.7	0.068	0.48	0.59
A: BTC vs. Controls	CD70	NaN	t.test	No flag	4.8	0.8	4.5	0.7	0.39	4.5e-09	2.9e-08
B: BTC vs. Healthy controls	CD70	NaN	t.test	No flag	4.8	0.8	4.6	0.6	0.18	0.013	0.032
C: BTC vs. Benign biliary tract disease	CD70	NaN	t.test	No flag	4.8	0.8	4.5	0.5	0.33	0.01	0.025
D: BTC vs. Non-cancer controls	CD70	NaN	t.test	No flag	4.8	0.8	4.3	0.9	0.56	1e-12	1e-11
E: iCC vs. pCC	CD70	NaN	t.test	No flag	4.7	0.7	5.3	0.6	-0.63	7.1e-05	0.00028
F: iCC vs. GBC	CD70	NaN	t.test	No flag	2.5	0.7	2.5	0.7	-0.083	0.67	0.79
G: iCC vs. dCC	CD70	NaN	wilcox.test	No flag	2.5	0.7	3	2.1	-1	0.00028	0.0051
H: pCC vs. GBC	CD70	NaN	t.test	No flag	3	0.6	2.5	0.7	0.49	0.02	0.083
I: pCC vs. dCC	CD70	NaN	wilcox.test	No flag	3	0.6	3	2.1	-0.44	0.65	0.78
J: GBC vs. dCC	CD70	NaN	wilcox.test	No flag	2.5	0.7	3	2.1	-0.93	0.0047	0.032
K: Resectable vs. Locally advanced disease	CD70	NaN	t.test	No flag	4.7	0.7	5	0.4	-0.28	0.13	0.22
L: Resectable vs. Metastatic disease	CD70	NaN	t.test	No flag	4.7	0.7	4.7	0.8	0.0091	0.96	0.98
M: Locally Advanced vs. Metastatic disease	CD70	NaN	t.test	No flag	5	0.4	4.7	0.8	0.29	0.013	0.032
A: BTC vs. Controls	CD83	NaN	t.test	No flag	3	0.6	2.8	0.6	0.064	0.2	0.3
B: BTC vs. Healthy controls	CD83	NaN	t.test	No flag	3	0.6	3	0.6	-0.076	0.19	0.29
C: BTC vs. Benign biliary tract disease	CD83	NaN	t.test	No flag	3	0.6	2.9	0.6	-0.0033	0.98	0.99
D: BTC vs. Non-cancer controls	CD83	NaN	t.test	No flag	3	0.6	2.7	0.6	0.18	0.0024	0.0072
E: iCC vs. pCC	CD83	NaN	t.test	No flag	2.8	0.6	3.1	0.6	-0.22	0.075	0.14
F: iCC vs. GBC	CD83	NaN	t.test	No flag	2.8	0.7	2.9	0.6	0.07	0.6	0.73
G: iCC vs. dCC	CD83	NaN	t.test	No flag	2.8	0.7	3.1	0.3	-0.2	0.033	0.11
H: pCC vs. GBC	CD83	NaN	t.test	No flag	3.1	0.6	2.9	0.6	0.29	0.059	0.16
I: pCC vs. dCC	CD83	NaN	t.test	No flag	3.1	0.6	3.1	0.3	0.017	0.88	0.94
J: GBC vs. dCC	CD83	NaN	t.test	No flag	2.9	0.6	3.1	0.3	-0.27	0.043	0.13
K: Resectable vs. Locally advanced disease	CD83	NaN	t.test	No flag	3.1	0.3	3	0.5	0.13	0.24	0.35
L: Resectable vs. Metastatic disease	CD83	NaN	t.test	No flag	3.1	0.3	2.9	0.7	0.24	0.014	0.033
M: Locally Advanced vs. Metastatic disease	CD83	NaN	t.test	No flag	3	0.5	2.9	0.7	0.11	0.28	0.39
A: BTC vs. Controls	CD8A	NaN	t.test	No flag	9	1.2	8.9	0.9	0.085	0.45	0.56
B: BTC vs. Healthy controls	CD8A	NaN	t.test	No flag	9	1.2	9.1	0.8	-0.23	0.057	0.11
C: BTC vs. Benign biliary tract disease	CD8A	NaN	wilcox.test	No flag	9	1.2	8.9	0.9	0.091	0.25	0.36
D: BTC vs. Non-cancer controls	CD8A	NaN	t.test	No flag	9	1.2	8.6	1.1	0.31	0.011	0.028
E: iCC vs. pCC	CD8A	NaN	wilcox.test	No flag	9.3	0.9	9.1	0.8	0.023	0.62	0.7
F: iCC vs. GBC	CD8A	NaN	wilcox.test	No flag	9.3	0.9	8.6	1.3	0.49	0.091	0.2
G: iCC vs. dCC	CD8A	NaN	wilcox.test	No flag	9.3	0.9	9	1	0.066	0.21	0.37
H: pCC vs. GBC	CD8A	NaN	wilcox.test	No flag	9.2	0.8	8.6	1.3	0.47	0.26	0.43
I: pCC vs. dCC	CD8A	NaN	wilcox.test	No flag	9.2	0.8	9	1	0.044	0.61	0.74
J: GBC vs. dCC	CD8A	NaN	wilcox.test	No flag	8.6	1.3	9	1	-0.42	0.51	0.67
K: Resectable vs. Locally advanced disease	CD8A	NaN	t.test	No flag	8.8	0.8	9.2	0.8	-0.32	0.14	0.23
L: Resectable vs. Metastatic disease	CD8A	NaN	wilcox.test	No flag	8.8	0.8	9	1.4	0.075	0.68	0.75
M: Locally Advanced vs. Metastatic disease	CD8A	NaN	wilcox.test	No flag	9.2	0.8	9	1.4	0.39	0.26	0.37
A: BTC vs. Controls	CRTAM	NaN	t.test	No flag	6.1	0.9	5.5	0.8	0.58	1.5e-13	1.5e-12
B: BTC vs. Healthy controls	CRTAM	NaN	t.test	No flag	6.1	0.9	5.7	0.9	0.43	2e-06	1e-05
C: BTC vs. Benign biliary tract disease	CRTAM	NaN	t.test	No flag	6.1	0.9	5.2	0.9	0.86	1.1e-06	6.1e-06
D: BTC vs. Non-cancer controls	CRTAM	NaN	t.test	No flag	6.1	0.9	5.5	0.6	0.63	1.1e-12	1.1e-11
E: iCC vs. pCC	CRTAM	NaN	t.test	No flag	6.2	0.8	6.5	1	-0.22	0.24	0.36
F: iCC vs. GBC	CRTAM	NaN	t.test	No flag	5.9	0.8	5.7	0.5	0.16	0.34	0.5
G: iCC vs. dCC	CRTAM	NaN	t.test	No flag	5.9	0.8	5.7	0.8	0.18	0.23	0.4
H: pCC vs. GBC	CRTAM	NaN	t.test	No flag	6.2	1	5.7	0.5	0.37	0.082	0.19
I: pCC vs. dCC	CRTAM	NaN	t.test	No flag	6.2	1	5.7	0.8	0.39	0.054	0.15
J: GBC vs. dCC	CRTAM	NaN	t.test	No flag	5.7	0.5	5.7	0.8	0.024	0.89	0.94
K: Resectable vs. Locally advanced disease	CRTAM	NaN	t.test	No flag	5.7	0.5	6.2	0.7	-0.47	0.037	0.076
L: Resectable vs. Metastatic disease	CRTAM	NaN	t.test	No flag	5.7	0.5	6.2	1	-0.5	0.02	0.045
M: Locally Advanced vs. Metastatic disease	CRTAM	NaN	t.test	No flag	6.2	0.6	6.2	1	-0.033	0.8	0.85
A: BTC vs. Controls	CSF.1	NaN	t.test	No flag	9.4	0.3	8.9	0.3	0.4	6.7e-34	6.9e-32
B: BTC vs. Healthy controls	CSF.1	NaN	t.test	No flag	9.4	0.3	8.9	0.2	0.41	1.7e-25	4.8e-24
C: BTC vs. Benign biliary tract disease	CSF.1	NaN	wilcox.test	No flag	9.4	0.3	9.1	0.4	0.24	5e-05	0.00021
D: BTC vs. Non-cancer controls	CSF.1	NaN	t.test	No flag	9.4	0.3	8.9	0.3	0.42	1.8e-31	1.3e-29
E: iCC vs. pCC	CSF.1	NaN	t.test	No flag	9.5	0.2	9.4	0.2	0.12	0.035	0.072
F: iCC vs. GBC	CSF.1	NaN	wilcox.test	No flag	11	0.2	10	0.4	0.2	0.01	0.052
G: iCC vs. dCC	CSF.1	NaN	wilcox.test	No flag	11	0.2	10	1	0.54	1.6e-05	0.00065
H: pCC vs. GBC	CSF.1	NaN	t.test	No flag	10	0.2	10	0.4	0.11	0.28	0.44
I: pCC vs. dCC	CSF.1	NaN	t.test	No flag	10	0.2	10	1	0.45	0.00019	0.0042
J: GBC vs. dCC	CSF.1	NaN	t.test	No flag	10	0.4	10	1	0.34	0.011	0.054
K: Resectable vs. Locally advanced disease	CSF.1	NaN	t.test	No flag	9.4	0.2	9.3	0.3	0.12	0.12	0.2
L: Resectable vs. Metastatic disease	CSF.1	NaN	wilcox.test	No flag	9.4	0.2	9.4	0.3	-0.03	0.32	0.44
M: Locally Advanced vs. Metastatic disease	CSF.1	NaN	wilcox.test	No flag	9.3	0.3	9.4	0.3	-0.15	0.0051	0.014
A: BTC vs. Controls	CX3CL1	NaN	t.test	No flag	7.3	0.8	6.9	0.7	0.39	3.4e-07	1.9e-06
B: BTC vs. Healthy controls	CX3CL1	NaN	t.test	No flag	7.3	0.8	7.3	0.6	0.055	0.47	0.58
C: BTC vs. Benign biliary tract disease	CX3CL1	NaN	wilcox.test	No flag	7.3	0.8	6.8	0.5	0.46	0.0012	0.0038
D: BTC vs. Non-cancer controls	CX3CL1	NaN	t.test	No flag	7.3	0.8	6.7	0.5	0.61	1.4e-13	1.5e-12
E: iCC vs. pCC	CX3CL1	NaN	t.test	No flag	7.5	0.9	7.2	0.7	0.27	0.22	0.33
F: iCC vs. GBC	CX3CL1	NaN	wilcox.test	No flag	3.6	1	3.4	0.6	0.3	0.11	0.23
G: iCC vs. dCC	CX3CL1	NaN	wilcox.test	No flag	3.6	1	4	3.7	-0.95	0.21	0.37
H: pCC vs. GBC	CX3CL1	NaN	wilcox.test	No flag	3.4	0.7	3.4	0.6	-0.07	0.86	0.93
I: pCC vs. dCC	CX3CL1	NaN	wilcox.test	No flag	3.4	0.7	4	3.7	-1.3	0.062	0.16
J: GBC vs. dCC	CX3CL1	NaN	wilcox.test	No flag	3.4	0.6	4	3.7	-1.3	0.1	0.22
K: Resectable vs. Locally advanced disease	CX3CL1	NaN	t.test	No flag	7.1	0.7	6.9	0.6	0.034	0.88	0.91
L: Resectable vs. Metastatic disease	CX3CL1	NaN	wilcox.test	No flag	7.1	0.7	7.4	0.8	-0.37	0.055	0.11
M: Locally Advanced vs. Metastatic disease	CX3CL1	NaN	wilcox.test	No flag	6.9	0.6	7.4	0.8	-0.41	0.0094	0.024
A: BTC vs. Controls	CXCL1	NaN	t.test	No flag	8.3	1.2	8.5	0.7	-0.25	0.018	0.041
B: BTC vs. Healthy controls	CXCL1	NaN	t.test	No flag	8.3	1.2	8.7	0.7	-0.38	0.00081	0.0027
C: BTC vs. Benign biliary tract disease	CXCL1	NaN	t.test	No flag	8.3	1.2	8.5	0.8	-0.21	0.13	0.22
D: BTC vs. Non-cancer controls	CXCL1	NaN	t.test	No flag	8.3	1.2	8.5	0.6	-0.16	0.14	0.23
E: iCC vs. pCC	CXCL1	NaN	t.test	No flag	8.5	1.5	8.2	0.9	0.64	0.033	0.069
F: iCC vs. GBC	CXCL1	NaN	t.test	No flag	9.5	1.6	9.2	1.4	0.85	0.0032	0.025
G: iCC vs. dCC	CXCL1	NaN	t.test	No flag	9.5	1.6	8.7	1.5	1	0.00023	0.0046
H: pCC vs. GBC	CXCL1	NaN	t.test	No flag	9.3	0.9	9.2	1.4	0.23	0.46	0.62
I: pCC vs. dCC	CXCL1	NaN	t.test	No flag	9.3	0.9	8.7	1.5	0.4	0.2	0.35
J: GBC vs. dCC	CXCL1	NaN	t.test	No flag	9.2	1.4	8.7	1.5	0.17	0.56	0.7
K: Resectable vs. Locally advanced disease	CXCL1	NaN	t.test	No flag	8.5	0.7	8.1	1.7	0.62	0.063	0.12
L: Resectable vs. Metastatic disease	CXCL1	NaN	t.test	No flag	8.5	0.7	8.4	1.2	0.14	0.49	0.6
M: Locally Advanced vs. Metastatic disease	CXCL1	NaN	t.test	No flag	8.1	1.7	8.4	1.2	-0.48	0.12	0.2
A: BTC vs. Controls	CXCL10	NaN	t.test	No flag	9.6	1.3	9	1	0.66	1e-09	7.2e-09
B: BTC vs. Healthy controls	CXCL10	NaN	t.test	No flag	9.6	1.3	9.1	0.9	0.52	2.2e-05	9.6e-05
C: BTC vs. Benign biliary tract disease	CXCL10	NaN	t.test	No flag	9.6	1.3	8.8	0.6	0.94	2e-08	1.3e-07
D: BTC vs. Non-cancer controls	CXCL10	NaN	t.test	No flag	9.6	1.3	8.9	1.1	0.71	3.5e-09	2.4e-08
E: iCC vs. pCC	CXCL10	NaN	t.test	No flag	10.3	1.1	10	1.3	0.29	0.28	0.39
F: iCC vs. GBC	CXCL10	NaN	t.test	No flag	9.9	1.1	9.1	1	0.84	0.0015	0.015
G: iCC vs. dCC	CXCL10	NaN	t.test	No flag	9.9	1.1	9.4	1.1	0.46	0.058	0.16
H: pCC vs. GBC	CXCL10	NaN	t.test	No flag	9.7	1.3	9.1	1	0.54	0.073	0.18
I: pCC vs. dCC	CXCL10	NaN	t.test	No flag	9.7	1.3	9.4	1.1	0.15	0.59	0.73
J: GBC vs. dCC	CXCL10	NaN	t.test	No flag	9.1	1	9.4	1.1	-0.39	0.15	0.29
K: Resectable vs. Locally advanced disease	CXCL10	NaN	t.test	No flag	9.5	0.6	9.4	1.4	-0.12	0.71	0.77
L: Resectable vs. Metastatic disease	CXCL10	NaN	t.test	No flag	9.5	0.6	9.8	1.3	-0.39	0.16	0.25
M: Locally Advanced vs. Metastatic disease	CXCL10	NaN	t.test	No flag	9.4	1.4	9.8	1.3	-0.27	0.26	0.37
A: BTC vs. Controls	CXCL11	NaN	t.test	No flag	7.9	1.5	7.9	1.2	0.074	0.5	0.6
B: BTC vs. Healthy controls	CXCL11	NaN	t.test	No flag	7.9	1.5	8	1	-0.065	0.62	0.7
C: BTC vs. Benign biliary tract disease	CXCL11	NaN	t.test	No flag	7.9	1.5	7.4	0.9	0.41	0.016	0.038
D: BTC vs. Non-cancer controls	CXCL11	NaN	t.test	No flag	7.9	1.5	7.8	1.2	0.11	0.38	0.49
E: iCC vs. pCC	CXCL11	NaN	t.test	No flag	7.9	1.2	8.4	1.8	-0.19	0.51	0.61
F: iCC vs. GBC	CXCL11	NaN	t.test	No flag	8.6	1.3	8.4	1.3	0.31	0.28	0.45
G: iCC vs. dCC	CXCL11	NaN	t.test	No flag	8.6	1.3	8.2	1.4	0.42	0.086	0.2
H: pCC vs. GBC	CXCL11	NaN	t.test	No flag	9.1	1.8	8.4	1.3	0.52	0.15	0.29
I: pCC vs. dCC	CXCL11	NaN	t.test	No flag	9.1	1.8	8.2	1.4	0.63	0.054	0.15
J: GBC vs. dCC	CXCL11	NaN	t.test	No flag	8.4	1.3	8.2	1.4	0.12	0.71	0.84
K: Resectable vs. Locally advanced disease	CXCL11	NaN	t.test	No flag	8	1	7.7	1.4	0.2	0.54	0.64
L: Resectable vs. Metastatic disease	CXCL11	NaN	t.test	No flag	8	1	8	1.4	-0.15	0.58	0.67
M: Locally Advanced vs. Metastatic disease	CXCL11	NaN	t.test	No flag	7.7	1.4	8	1.4	-0.34	0.18	0.28
A: BTC vs. Controls	CXCL12	NaN	t.test	No flag	0.3	0.5	0.36	0.3	-0.13	0.0028	0.0085
B: BTC vs. Healthy controls	CXCL12	NaN	t.test	No flag	0.3	0.5	0.52	0.3	-0.28	3e-08	1.9e-07
C: BTC vs. Benign biliary tract disease	CXCL12	NaN	wilcox.test	No flag	0.3	0.5	0.28	0.3	-0.069	0.51	0.61
D: BTC vs. Non-cancer controls	CXCL12	NaN	t.test	No flag	0.3	0.5	0.3	0.3	-0.044	0.34	0.45
E: iCC vs. pCC	CXCL12	NaN	wilcox.test	No flag	0.3	0.5	0.38	0.5	-0.065	0.4	0.51
F: iCC vs. GBC	CXCL12	NaN	wilcox.test	No flag	1.6	0.5	1.5	0.7	0.23	0.18	0.33
G: iCC vs. dCC	CXCL12	NaN	wilcox.test	No flag	1.6	0.5	1.1	1.1	0.61	0.00014	0.0036
H: pCC vs. GBC	CXCL12	NaN	t.test	No flag	1.7	0.5	1.5	0.7	0.33	0.031	0.11
I: pCC vs. dCC	CXCL12	NaN	t.test	No flag	1.7	0.5	1.1	1.1	0.71	4.2e-05	0.0014
J: GBC vs. dCC	CXCL12	NaN	t.test	No flag	1.5	0.7	1.1	1.1	0.38	0.034	0.12
K: Resectable vs. Locally advanced disease	CXCL12	NaN	t.test	Flag	0.2	0.4	0.028	0.4	0.095	0.39	0.51
L: Resectable vs. Metastatic disease	CXCL12	NaN	wilcox.test	No flag	0.2	0.4	0.32	0.5	-0.06	0.47	0.57
M: Locally Advanced vs. Metastatic disease	CXCL12	NaN	wilcox.test	No flag	0	0.4	0.32	0.5	-0.15	0.099	0.17
A: BTC vs. Controls	CXCL13	NaN	t.test	No flag	9.1	1.1	8.3	0.6	0.87	5.6e-16	8.8e-15
B: BTC vs. Healthy controls	CXCL13	NaN	t.test	No flag	9.1	1.1	8.4	0.6	0.75	1.4e-11	1.2e-10
C: BTC vs. Benign biliary tract disease	CXCL13	NaN	wilcox.test	No flag	9.1	1.1	8.4	0.5	0.83	2e-05	8.7e-05
D: BTC vs. Non-cancer controls	CXCL13	NaN	t.test	No flag	9.1	1.1	8.2	0.6	0.95	2e-17	3.6e-16
E: iCC vs. pCC	CXCL13	NaN	t.test	No flag	9.6	1	9.2	0.9	0.44	0.067	0.13
F: iCC vs. GBC	CXCL13	NaN	wilcox.test	No flag	9.5	1	8.8	0.8	0.77	0.00082	0.011
G: iCC vs. dCC	CXCL13	NaN	wilcox.test	No flag	9.5	1	8.6	0.9	0.9	1.2e-05	0.00063
H: pCC vs. GBC	CXCL13	NaN	wilcox.test	No flag	9.1	0.9	8.8	0.8	0.33	0.15	0.29
I: pCC vs. dCC	CXCL13	NaN	wilcox.test	No flag	9.1	0.9	8.6	0.9	0.46	0.026	0.099
J: GBC vs. dCC	CXCL13	NaN	wilcox.test	No flag	8.8	0.8	8.6	0.9	0.13	0.62	0.75
K: Resectable vs. Locally advanced disease	CXCL13	NaN	wilcox.test	No flag	8.4	0.8	8.9	0.6	-0.48	0.035	0.073
L: Resectable vs. Metastatic disease	CXCL13	NaN	t.test	No flag	8.4	0.8	9.2	1.3	-0.87	0.00048	0.0017
M: Locally Advanced vs. Metastatic disease	CXCL13	NaN	wilcox.test	No flag	8.9	0.6	9.2	1.3	-0.39	0.057	0.11
A: BTC vs. Controls	CXCL5	NaN	t.test	No flag	10.2	2	11	1.1	-1.2	5.5e-15	7.7e-14
B: BTC vs. Healthy controls	CXCL5	NaN	t.test	No flag	10.2	2	11	1	-1.2	7.9e-14	9e-13
C: BTC vs. Benign biliary tract disease	CXCL5	NaN	wilcox.test	No flag	10.2	2	12	0.6	-1.5	1.6e-07	9.5e-07
D: BTC vs. Non-cancer controls	CXCL5	NaN	t.test	No flag	10.2	2	11	1.1	-1.1	5.4e-13	5.5e-12
E: iCC vs. pCC	CXCL5	NaN	wilcox.test	No flag	9.8	2.5	11	1.3	-0.45	0.25	0.36
F: iCC vs. GBC	CXCL5	NaN	t.test	No flag	8.8	2.5	9.1	1.6	0.02	0.96	0.97
G: iCC vs. dCC	CXCL5	NaN	wilcox.test	No flag	8.8	2.5	11	2	-1.1	0.0028	0.024
H: pCC vs. GBC	CXCL5	NaN	wilcox.test	No flag	9.8	1.3	9.1	1.6	0.44	0.25	0.43
I: pCC vs. dCC	CXCL5	NaN	wilcox.test	No flag	9.8	1.3	11	2	-0.7	0.048	0.14
J: GBC vs. dCC	CXCL5	NaN	wilcox.test	No flag	9.1	1.6	11	2	-1.1	0.0071	0.043
K: Resectable vs. Locally advanced disease	CXCL5	NaN	wilcox.test	No flag	11.2	0.6	10	1.5	1.5	0.00065	0.0022
L: Resectable vs. Metastatic disease	CXCL5	NaN	t.test	No flag	11.2	0.6	9.9	1.9	1.5	4.2e-07	2.4e-06
M: Locally Advanced vs. Metastatic disease	CXCL5	NaN	wilcox.test	No flag	10.4	1.5	9.9	1.9	-0.032	0.72	0.79
A: BTC vs. Controls	CXCL9	NaN	t.test	No flag	7.4	1.2	6.8	1	0.67	7.4e-10	5.3e-09
B: BTC vs. Healthy controls	CXCL9	NaN	t.test	No flag	7.4	1.2	6.8	0.7	0.5	2.3e-05	0.0001
C: BTC vs. Benign biliary tract disease	CXCL9	NaN	wilcox.test	No flag	7.4	1.2	6.5	0.8	0.86	1.3e-05	5.8e-05
D: BTC vs. Non-cancer controls	CXCL9	NaN	t.test	No flag	7.4	1.2	6.7	1.2	0.76	2.7e-09	1.8e-08
E: iCC vs. pCC	CXCL9	NaN	wilcox.test	No flag	7.5	1.3	7.6	0.8	-0.11	0.67	0.75
F: iCC vs. GBC	CXCL9	NaN	t.test	No flag	7.6	1.3	7.4	1.2	0.21	0.42	0.58
G: iCC vs. dCC	CXCL9	NaN	t.test	No flag	7.6	1.3	7.5	1.4	0.36	0.12	0.25
H: pCC vs. GBC	CXCL9	NaN	wilcox.test	No flag	7.8	0.8	7.4	1.2	0.33	0.34	0.5
I: pCC vs. dCC	CXCL9	NaN	wilcox.test	No flag	7.8	0.8	7.5	1.4	0.48	0.18	0.33
J: GBC vs. dCC	CXCL9	NaN	t.test	No flag	7.4	1.2	7.5	1.4	0.15	0.56	0.7
K: Resectable vs. Locally advanced disease	CXCL9	NaN	t.test	No flag	6.6	0.7	7.6	0.9	-0.42	0.11	0.2
L: Resectable vs. Metastatic disease	CXCL9	NaN	wilcox.test	No flag	6.6	0.7	7.5	1.1	-0.63	0.019	0.043
M: Locally Advanced vs. Metastatic disease	CXCL9	NaN	wilcox.test	No flag	7.6	0.9	7.5	1.1	-0.21	0.37	0.49
A: BTC vs. Controls	DCN	NaN	t.test	No flag	4.6	0.4	4.4	0.5	0.3	2.2e-07	1.3e-06
B: BTC vs. Healthy controls	DCN	NaN	t.test	No flag	4.6	0.4	4.7	0.3	-0.02	0.71	0.78
C: BTC vs. Benign biliary tract disease	DCN	NaN	wilcox.test	No flag	4.6	0.4	4.2	0.3	0.4	5.5e-06	2.7e-05
D: BTC vs. Non-cancer controls	DCN	NaN	t.test	No flag	4.6	0.4	4.2	0.4	0.5	4.3e-16	7.2e-15
E: iCC vs. pCC	DCN	NaN	wilcox.test	No flag	4.7	0.3	4.7	0.6	-0.016	0.5	0.6
F: iCC vs. GBC	DCN	NaN	wilcox.test	No flag	3.6	0.4	3.5	0.5	0.28	0.072	0.18
G: iCC vs. dCC	DCN	NaN	wilcox.test	No flag	3.6	0.4	3.8	1	-0.053	0.87	0.93
H: pCC vs. GBC	DCN	NaN	wilcox.test	No flag	3.6	0.6	3.5	0.5	0.27	0.48	0.64
I: pCC vs. dCC	DCN	NaN	wilcox.test	No flag	3.6	0.6	3.8	1	-0.065	0.47	0.62
J: GBC vs. dCC	DCN	NaN	t.test	No flag	3.5	0.5	3.8	1	-0.33	0.035	0.12
K: Resectable vs. Locally advanced disease	DCN	NaN	wilcox.test	No flag	4.4	0.3	4.5	0.3	-0.2	0.31	0.42
L: Resectable vs. Metastatic disease	DCN	NaN	wilcox.test	No flag	4.4	0.3	4.6	0.5	-0.26	0.057	0.11
M: Locally Advanced vs. Metastatic disease	DCN	NaN	wilcox.test	No flag	4.5	0.3	4.6	0.5	-0.061	0.25	0.36
A: BTC vs. Controls	EGF	NaN	t.test	No flag	8.6	2.4	11	1	-2.2	7.5e-28	3.1e-26
B: BTC vs. Healthy controls	EGF	NaN	t.test	No flag	8.6	2.4	11	1.6	-1.8	1.3e-12	1.2e-11
C: BTC vs. Benign biliary tract disease	EGF	NaN	wilcox.test	No flag	8.6	2.4	10	0.9	-1.5	7.8e-06	3.7e-05
D: BTC vs. Non-cancer controls	EGF	NaN	t.test	No flag	8.6	2.4	11	0.6	-2.6	3.8e-35	5.1e-33
E: iCC vs. pCC	EGF	NaN	t.test	No flag	7.8	2.4	8	1.3	-0.27	0.49	0.59
F: iCC vs. GBC	EGF	NaN	t.test	No flag	7.4	2.5	7.7	2.2	-0.22	0.63	0.76
G: iCC vs. dCC	EGF	NaN	wilcox.test	No flag	7.4	2.5	9.4	2.6	-1.2	0.0021	0.019
H: pCC vs. GBC	EGF	NaN	t.test	No flag	7.5	1.3	7.7	2.2	0.039	0.93	0.96
I: pCC vs. dCC	EGF	NaN	wilcox.test	No flag	7.5	1.3	9.4	2.6	-0.99	0.021	0.084
J: GBC vs. dCC	EGF	NaN	wilcox.test	No flag	7.7	2.2	9.4	2.6	-1	0.028	0.1
K: Resectable vs. Locally advanced disease	EGF	NaN	t.test	No flag	9.9	0.9	7.5	2	2.3	2.6e-06	1.3e-05
L: Resectable vs. Metastatic disease	EGF	NaN	t.test	No flag	9.9	0.9	8.3	2.2	1.7	3.4e-10	2.7e-09
M: Locally Advanced vs. Metastatic disease	EGF	NaN	t.test	No flag	7.5	2	8.3	2.2	-0.56	0.16	0.26
A: BTC vs. Controls	FASLG	NaN	t.test	No flag	5.9	0.6	6.2	0.8	-0.31	4.4e-06	2.2e-05
B: BTC vs. Healthy controls	FASLG	NaN	t.test	No flag	5.9	0.6	6.6	0.7	-0.73	8.7e-20	1.9e-18
C: BTC vs. Benign biliary tract disease	FASLG	NaN	wilcox.test	No flag	5.9	0.6	6.1	0.5	-0.27	0.059	0.11
D: BTC vs. Non-cancer controls	FASLG	NaN	t.test	No flag	5.9	0.6	6	0.8	-0.019	0.79	0.85
E: iCC vs. pCC	FASLG	NaN	t.test	No flag	6	0.6	5.8	0.7	0.035	0.84	0.88
F: iCC vs. GBC	FASLG	NaN	t.test	No flag	6.8	0.7	6.9	1	0.068	0.74	0.86
G: iCC vs. dCC	FASLG	NaN	t.test	No flag	6.8	0.7	6.4	1	0.54	0.00027	0.0051
H: pCC vs. GBC	FASLG	NaN	t.test	No flag	6.7	0.7	6.9	1	0.055	0.82	0.92
I: pCC vs. dCC	FASLG	NaN	t.test	No flag	6.7	0.7	6.4	1	0.53	0.0093	0.051
J: GBC vs. dCC	FASLG	NaN	t.test	No flag	6.9	1	6.4	1	0.47	0.039	0.12
K: Resectable vs. Locally advanced disease	FASLG	NaN	t.test	No flag	5.7	0.4	5.8	0.4	-0.093	0.62	0.7
L: Resectable vs. Metastatic disease	FASLG	NaN	t.test	No flag	5.7	0.4	6	0.7	-0.25	0.17	0.27
M: Locally Advanced vs. Metastatic disease	FASLG	NaN	t.test	No flag	5.8	0.4	6	0.7	-0.15	0.18	0.28
A: BTC vs. Controls	FGF2	NaN	t.test	No flag	-1.9	1.4	0.0045	0.8	-1.8	8.3e-42	3.4e-39
B: BTC vs. Healthy controls	FGF2	NaN	t.test	No flag	-1.9	1.4	-0.084	0.6	-1.6	3.9e-34	4.5e-32
C: BTC vs. Benign biliary tract disease	FGF2	NaN	wilcox.test	Flag	-1.9	1.4	-0.57	0.5	-1.2	3.2e-08	2e-07
D: BTC vs. Non-cancer controls	FGF2	NaN	t.test	No flag	-1.9	1.4	0.27	0.9	-2	2.3e-46	1.9e-43
E: iCC vs. pCC	FGF2	NaN	t.test	Flag	-1.9	1	-2	0.9	0.011	0.96	0.98
F: iCC vs. GBC	FGF2	NaN	t.test	No flag	0.4	1	0.33	0.7	0.18	0.4	0.57
G: iCC vs. dCC	FGF2	NaN	wilcox.test	No flag	0.4	1	-0.089	0.8	0.25	0.021	0.085
H: pCC vs. GBC	FGF2	NaN	t.test	No flag	0.4	0.9	0.33	0.7	0.23	0.38	0.55
I: pCC vs. dCC	FGF2	NaN	wilcox.test	No flag	0.4	0.9	-0.089	0.8	0.3	0.075	0.18
J: GBC vs. dCC	FGF2	NaN	wilcox.test	No flag	0.3	0.7	-0.089	0.8	0.072	0.28	0.44
K: Resectable vs. Locally advanced disease	FGF2	NaN	wilcox.test	Flag	-0.4	0.6	-2.1	1.3	1.3	0.0004	0.0015
L: Resectable vs. Metastatic disease	FGF2	NaN	wilcox.test	Flag	-0.4	0.6	-2	0.9	1.2	6.6e-05	0.00027
M: Locally Advanced vs. Metastatic disease	FGF2	NaN	wilcox.test	Flag	-2.1	1.3	-2	0.9	-0.1	0.46	0.56
A: BTC vs. Controls	Gal.1	NaN	t.test	No flag	6.7	0.5	7.1	0.4	-0.35	9.7e-20	2e-18
B: BTC vs. Healthy controls	Gal.1	NaN	t.test	No flag	6.7	0.5	7.2	0.3	-0.47	2.7e-27	1e-25
C: BTC vs. Benign biliary tract disease	Gal.1	NaN	t.test	No flag	6.7	0.5	7	0.4	-0.32	1.7e-05	7.6e-05
D: BTC vs. Non-cancer controls	Gal.1	NaN	t.test	No flag	6.7	0.5	7	0.4	-0.27	6.9e-12	6.2e-11
E: iCC vs. pCC	Gal.1	NaN	t.test	No flag	6.7	0.4	6.6	0.4	0.029	0.74	0.8
F: iCC vs. GBC	Gal.1	NaN	wilcox.test	No flag	5.5	0.5	5.6	0.3	-0.044	0.6	0.73
G: iCC vs. dCC	Gal.1	NaN	wilcox.test	No flag	5.5	0.5	5.9	1.4	-0.54	0.0084	0.049
H: pCC vs. GBC	Gal.1	NaN	t.test	No flag	5.4	0.4	5.6	0.3	-0.1	0.29	0.45
I: pCC vs. dCC	Gal.1	NaN	t.test	No flag	5.4	0.4	5.9	1.4	-0.6	0.00089	0.011
J: GBC vs. dCC	Gal.1	NaN	t.test	No flag	5.6	0.3	5.9	1.4	-0.49	0.0044	0.031
K: Resectable vs. Locally advanced disease	Gal.1	NaN	t.test	No flag	6.9	0.2	6.8	0.6	0.21	0.093	0.17
L: Resectable vs. Metastatic disease	Gal.1	NaN	t.test	No flag	6.9	0.2	6.7	0.4	0.15	0.13	0.22
M: Locally Advanced vs. Metastatic disease	Gal.1	NaN	t.test	No flag	6.8	0.6	6.7	0.4	-0.058	0.52	0.61
A: BTC vs. Controls	Gal.9	NaN	t.test	No flag	8.2	0.6	7.9	0.5	0.4	8e-16	1.2e-14
B: BTC vs. Healthy controls	Gal.9	NaN	t.test	No flag	8.2	0.6	7.9	0.4	0.35	1.9e-10	1.5e-09
C: BTC vs. Benign biliary tract disease	Gal.9	NaN	t.test	No flag	8.2	0.6	7.8	0.4	0.42	4.9e-06	2.4e-05
D: BTC vs. Non-cancer controls	Gal.9	NaN	t.test	No flag	8.2	0.6	7.9	0.6	0.43	5.5e-14	6.4e-13
E: iCC vs. pCC	Gal.9	NaN	t.test	No flag	8.4	0.5	8.3	0.7	0.1	0.35	0.47
F: iCC vs. GBC	Gal.9	NaN	t.test	No flag	8.4	0.5	8.2	0.5	0.23	0.033	0.11
G: iCC vs. dCC	Gal.9	NaN	t.test	No flag	8.4	0.5	8.1	0.6	0.18	0.065	0.17
H: pCC vs. GBC	Gal.9	NaN	t.test	No flag	8.3	0.7	8.2	0.5	0.13	0.32	0.48
I: pCC vs. dCC	Gal.9	NaN	t.test	No flag	8.3	0.7	8.1	0.6	0.074	0.54	0.69
J: GBC vs. dCC	Gal.9	NaN	t.test	No flag	8.2	0.5	8.1	0.6	-0.054	0.64	0.77
K: Resectable vs. Locally advanced disease	Gal.9	NaN	t.test	No flag	8.1	0.4	8.1	0.5	0.11	0.37	0.49
L: Resectable vs. Metastatic disease	Gal.9	NaN	t.test	No flag	8.1	0.4	8.3	0.6	-0.099	0.33	0.44
M: Locally Advanced vs. Metastatic disease	Gal.9	NaN	t.test	No flag	8.1	0.5	8.3	0.6	-0.21	0.037	0.076
A: BTC vs. Controls	GZMA	NaN	t.test	No flag	6.3	0.7	6.2	0.6	0.15	0.02	0.045
B: BTC vs. Healthy controls	GZMA	NaN	t.test	No flag	6.3	0.7	6.2	0.6	0.038	0.61	0.69
C: BTC vs. Benign biliary tract disease	GZMA	NaN	t.test	No flag	6.3	0.7	6.3	0.5	0.038	0.73	0.79
D: BTC vs. Non-cancer controls	GZMA	NaN	t.test	No flag	6.3	0.7	6	0.6	0.25	0.00087	0.0029
E: iCC vs. pCC	GZMA	NaN	t.test	No flag	6.3	0.5	6.6	0.9	-0.37	0.055	0.11
F: iCC vs. GBC	GZMA	NaN	t.test	No flag	7.9	0.6	7.7	0.6	0.16	0.32	0.48
G: iCC vs. dCC	GZMA	NaN	t.test	No flag	7.9	0.6	7.4	1.4	0.52	0.005	0.033
H: pCC vs. GBC	GZMA	NaN	t.test	No flag	8.2	0.9	7.7	0.6	0.57	0.012	0.057
I: pCC vs. dCC	GZMA	NaN	t.test	No flag	8.2	0.9	7.4	1.4	0.93	0.00019	0.0042
J: GBC vs. dCC	GZMA	NaN	t.test	No flag	7.7	0.6	7.4	1.4	0.36	0.088	0.2
K: Resectable vs. Locally advanced disease	GZMA	NaN	t.test	No flag	6.4	0.3	6.4	0.8	0.015	0.95	0.97
L: Resectable vs. Metastatic disease	GZMA	NaN	t.test	No flag	6.4	0.3	6.3	0.7	0.13	0.49	0.59
M: Locally Advanced vs. Metastatic disease	GZMA	NaN	t.test	No flag	6.4	0.8	6.3	0.7	0.12	0.41	0.52
A: BTC vs. Controls	GZMB	NaN	t.test	No flag	4.3	0.9	4.3	1	-0.026	0.75	0.81
B: BTC vs. Healthy controls	GZMB	NaN	t.test	No flag	4.3	0.9	4.2	0.9	0.13	0.18	0.28
C: BTC vs. Benign biliary tract disease	GZMB	NaN	wilcox.test	No flag	4.3	0.9	4.1	0.9	-0.019	0.54	0.63
D: BTC vs. Non-cancer controls	GZMB	NaN	t.test	No flag	4.3	0.9	4.4	1	-0.14	0.16	0.26
E: iCC vs. pCC	GZMB	NaN	t.test	No flag	4.4	0.9	4.2	0.6	0.29	0.18	0.28
F: iCC vs. GBC	GZMB	NaN	t.test	No flag	3.4	0.9	3.2	1.1	0.41	0.069	0.17
G: iCC vs. dCC	GZMB	NaN	t.test	No flag	3.4	0.9	3.9	1.4	-0.37	0.07	0.18
H: pCC vs. GBC	GZMB	NaN	t.test	No flag	3.2	0.6	3.2	1.1	0.091	0.73	0.86
I: pCC vs. dCC	GZMB	NaN	t.test	No flag	3.2	0.6	3.9	1.4	-0.69	0.0096	0.051
J: GBC vs. dCC	GZMB	NaN	t.test	No flag	3.2	1.1	3.9	1.4	-0.78	0.0048	0.032
K: Resectable vs. Locally advanced disease	GZMB	NaN	t.test	No flag	4.4	0.9	4	0.7	0.55	0.028	0.06
L: Resectable vs. Metastatic disease	GZMB	NaN	t.test	No flag	4.4	0.9	4.4	0.8	0.22	0.29	0.4
M: Locally Advanced vs. Metastatic disease	GZMB	NaN	t.test	No flag	4	0.7	4.4	0.8	-0.32	0.052	0.1
A: BTC vs. Controls	GZMH	NaN	t.test	No flag	4.6	1.3	3.9	1	0.59	6.9e-08	4.2e-07
B: BTC vs. Healthy controls	GZMH	NaN	t.test	No flag	4.6	1.3	4.1	0.8	0.51	5.4e-05	0.00022
C: BTC vs. Benign biliary tract disease	GZMH	NaN	t.test	No flag	4.6	1.3	3.9	0.7	0.8	2.9e-05	0.00012
D: BTC vs. Non-cancer controls	GZMH	NaN	t.test	No flag	4.6	1.3	3.9	1	0.6	1.2e-06	6.4e-06
E: iCC vs. pCC	GZMH	NaN	t.test	No flag	4.8	1.2	5	1.1	-0.18	0.54	0.63
F: iCC vs. GBC	GZMH	NaN	t.test	No flag	4.5	1.2	4	1.1	0.29	0.27	0.44
G: iCC vs. dCC	GZMH	NaN	t.test	No flag	4.5	1.2	4.2	1.6	0.33	0.15	0.29
H: pCC vs. GBC	GZMH	NaN	t.test	No flag	4.7	1.1	4	1.1	0.46	0.19	0.34
I: pCC vs. dCC	GZMH	NaN	t.test	No flag	4.7	1.1	4.2	1.6	0.51	0.13	0.26
J: GBC vs. dCC	GZMH	NaN	t.test	No flag	4	1.1	4.2	1.6	0.048	0.87	0.93
K: Resectable vs. Locally advanced disease	GZMH	NaN	t.test	No flag	4.1	1.4	4.8	1.6	-0.54	0.18	0.28
L: Resectable vs. Metastatic disease	GZMH	NaN	t.test	No flag	4.1	1.4	4.6	1.2	-0.56	0.12	0.21
M: Locally Advanced vs. Metastatic disease	GZMH	NaN	t.test	No flag	4.8	1.6	4.6	1.2	-0.02	0.93	0.95
A: BTC vs. Controls	HGF	NaN	t.test	No flag	10	1	8.8	0.7	1.3	3.9e-29	2e-27
B: BTC vs. Healthy controls	HGF	NaN	t.test	No flag	10	1	8.7	0.5	1.4	8.6e-33	7.9e-31
C: BTC vs. Benign biliary tract disease	HGF	NaN	wilcox.test	No flag	10	1	9	1.1	0.96	4.3e-06	2.1e-05
D: BTC vs. Non-cancer controls	HGF	NaN	t.test	No flag	10	1	8.9	0.6	1.2	5.3e-27	2e-25
E: iCC vs. pCC	HGF	NaN	t.test	No flag	10.6	1.4	9.9	0.7	0.8	0.00013	0.00051
F: iCC vs. GBC	HGF	NaN	wilcox.test	No flag	10	1.4	9.2	0.6	0.93	0.00014	0.0036
G: iCC vs. dCC	HGF	NaN	t.test	No flag	10	1.4	9.3	0.8	0.82	5.4e-05	0.0017
H: pCC vs. GBC	HGF	NaN	wilcox.test	No flag	9.3	0.7	9.2	0.6	0.12	0.42	0.59
I: pCC vs. dCC	HGF	NaN	t.test	No flag	9.3	0.7	9.3	0.8	0.0053	0.97	0.98
J: GBC vs. dCC	HGF	NaN	wilcox.test	No flag	9.2	0.6	9.3	0.8	-0.12	0.36	0.52
K: Resectable vs. Locally advanced disease	HGF	NaN	t.test	No flag	9.6	0.5	9.7	0.6	-0.18	0.34	0.46
L: Resectable vs. Metastatic disease	HGF	NaN	wilcox.test	No flag	9.6	0.5	10	1.3	-0.73	0.0031	0.0092
M: Locally Advanced vs. Metastatic disease	HGF	NaN	wilcox.test	No flag	9.7	0.6	10	1.3	-0.55	0.014	0.034
A: BTC vs. Controls	HO.1	NaN	t.test	No flag	10.8	1	11	0.6	0.088	0.27	0.38
B: BTC vs. Healthy controls	HO.1	NaN	t.test	No flag	10.8	1	11	0.6	-0.16	0.058	0.11
C: BTC vs. Benign biliary tract disease	HO.1	NaN	wilcox.test	No flag	10.8	1	10	0.6	0.31	0.0081	0.021
D: BTC vs. Non-cancer controls	HO.1	NaN	t.test	No flag	10.8	1	11	0.5	0.22	0.0094	0.024
E: iCC vs. pCC	HO.1	NaN	wilcox.test	No flag	10.8	1.1	11	0.5	-0.14	0.43	0.54
F: iCC vs. GBC	HO.1	NaN	wilcox.test	No flag	12	1.2	12	1.2	-0.036	0.79	0.9
G: iCC vs. dCC	HO.1	NaN	wilcox.test	No flag	12	1.2	11	1.3	0.33	0.078	0.19
H: pCC vs. GBC	HO.1	NaN	wilcox.test	No flag	12	0.5	12	1.2	0.12	0.72	0.84
I: pCC vs. dCC	HO.1	NaN	wilcox.test	No flag	12	0.5	11	1.3	0.49	0.043	0.13
J: GBC vs. dCC	HO.1	NaN	t.test	No flag	12	1.2	11	1.3	0.36	0.18	0.33
K: Resectable vs. Locally advanced disease	HO.1	NaN	wilcox.test	No flag	10.3	0.6	11	0.8	-0.4	0.042	0.085
L: Resectable vs. Metastatic disease	HO.1	NaN	wilcox.test	No flag	10.3	0.6	11	1	-0.36	0.026	0.056
M: Locally Advanced vs. Metastatic disease	HO.1	NaN	wilcox.test	No flag	10.8	0.8	11	1	0.038	0.86	0.9
A: BTC vs. Controls	ICOSLG	NaN	t.test	No flag	6.3	0.6	6.1	0.4	0.4	4.7e-07	2.6e-06
B: BTC vs. Healthy controls	ICOSLG	NaN	t.test	No flag	6.3	0.6	6.3	0.3	0.2	0.0083	0.021
C: BTC vs. Benign biliary tract disease	ICOSLG	NaN	wilcox.test	No flag	6.3	0.6	6	0.3	0.43	0.0012	0.004
D: BTC vs. Non-cancer controls	ICOSLG	NaN	t.test	No flag	6.3	0.6	6	0.4	0.52	2.1e-10	1.7e-09
E: iCC vs. pCC	ICOSLG	NaN	wilcox.test	No flag	6.2	0.7	6.4	0.5	-0.45	0.13	0.21
F: iCC vs. GBC	ICOSLG	NaN	wilcox.test	No flag	5.5	0.6	5.7	1	-0.3	0.11	0.23
G: iCC vs. dCC	ICOSLG	NaN	wilcox.test	No flag	5.5	0.6	5.8	0.6	-0.25	0.017	0.074
H: pCC vs. GBC	ICOSLG	NaN	wilcox.test	No flag	5.6	0.5	5.7	1	0.13	0.89	0.94
I: pCC vs. dCC	ICOSLG	NaN	wilcox.test	No flag	5.6	0.5	5.8	0.6	0.18	0.44	0.6
J: GBC vs. dCC	ICOSLG	NaN	wilcox.test	No flag	5.7	1	5.8	0.6	0.053	0.84	0.93
K: Resectable vs. Locally advanced disease	ICOSLG	NaN	wilcox.test	No flag	6.1	0.4	6.4	0.5	-0.61	0.0052	0.014
L: Resectable vs. Metastatic disease	ICOSLG	NaN	wilcox.test	No flag	6.1	0.4	6.3	0.6	-0.42	0.025	0.054
M: Locally Advanced vs. Metastatic disease	ICOSLG	NaN	wilcox.test	No flag	6.4	0.5	6.3	0.6	0.19	0.31	0.42
A: BTC vs. Controls	IL10	NaN	t.test	No flag	3.4	1.4	2.6	0.6	1.1	9.8e-16	1.4e-14
B: BTC vs. Healthy controls	IL10	NaN	t.test	No flag	3.4	1.4	2.7	0.5	0.99	2.9e-14	3.5e-13
C: BTC vs. Benign biliary tract disease	IL10	NaN	wilcox.test	No flag	3.4	1.4	2.7	0.5	0.69	0.00037	0.0014
D: BTC vs. Non-cancer controls	IL10	NaN	t.test	No flag	3.4	1.4	2.5	0.6	1.2	1.9e-16	3.3e-15
E: iCC vs. pCC	IL10	NaN	wilcox.test	No flag	3.6	1.8	3.5	0.6	0.68	0.098	0.17
F: iCC vs. GBC	IL10	NaN	wilcox.test	No flag	3.9	1.8	3.7	1.9	0.33	0.2	0.35
G: iCC vs. dCC	IL10	NaN	wilcox.test	No flag	3.9	1.8	3.2	1.3	0.54	0.061	0.16
H: pCC vs. GBC	IL10	NaN	wilcox.test	No flag	3.7	0.6	3.7	1.9	-0.34	0.86	0.93
I: pCC vs. dCC	IL10	NaN	wilcox.test	No flag	3.7	0.6	3.2	1.3	-0.13	0.89	0.94
J: GBC vs. dCC	IL10	NaN	wilcox.test	No flag	3.7	1.9	3.2	1.3	0.22	0.86	0.93
K: Resectable vs. Locally advanced disease	IL10	NaN	wilcox.test	No flag	3.2	0.9	3.2	0.9	0.5	0.53	0.62
L: Resectable vs. Metastatic disease	IL10	NaN	wilcox.test	No flag	3.2	0.9	3.5	1.6	0.034	0.69	0.76
M: Locally Advanced vs. Metastatic disease	IL10	NaN	wilcox.test	No flag	3.2	0.9	3.5	1.6	-0.46	0.14	0.23
A: BTC vs. Controls	IL12	NaN	t.test	No flag	6.6	1.1	6.2	0.9	0.29	0.004	0.011
B: BTC vs. Healthy controls	IL12	NaN	t.test	No flag	6.6	1.1	6.4	0.9	0.041	0.71	0.77
C: BTC vs. Benign biliary tract disease	IL12	NaN	wilcox.test	No flag	6.6	1.1	6.2	1	0.15	0.16	0.26
D: BTC vs. Non-cancer controls	IL12	NaN	t.test	No flag	6.6	1.1	6	1	0.48	1.6e-05	7e-05
E: iCC vs. pCC	IL12	NaN	t.test	No flag	6.4	1.2	6.8	1	-0.28	0.22	0.33
F: iCC vs. GBC	IL12	NaN	t.test	No flag	7.1	1.6	7.2	1.1	0.022	0.94	0.96
G: iCC vs. dCC	IL12	NaN	t.test	No flag	7.1	1.6	6.9	1.1	-0.00016	1	1
H: pCC vs. GBC	IL12	NaN	t.test	No flag	7.5	1	7.2	1.1	0.32	0.29	0.45
I: pCC vs. dCC	IL12	NaN	t.test	No flag	7.5	1	6.9	1.1	0.3	0.19	0.34
J: GBC vs. dCC	IL12	NaN	t.test	No flag	7.2	1.1	6.9	1.1	-0.022	0.94	0.96
K: Resectable vs. Locally advanced disease	IL12	NaN	t.test	No flag	6.5	0.6	6.5	0.7	0.031	0.88	0.91
L: Resectable vs. Metastatic disease	IL12	NaN	t.test	No flag	6.5	0.6	6.6	1.2	0.029	0.88	0.91
M: Locally Advanced vs. Metastatic disease	IL12	NaN	t.test	No flag	6.5	0.6	6.6	1.2	-0.0022	0.99	1
A: BTC vs. Controls	IL12RB1	NaN	t.test	No flag	1.8	0.5	1.5	0.6	0.33	6.7e-10	5e-09
B: BTC vs. Healthy controls	IL12RB1	NaN	t.test	No flag	1.8	0.5	1.7	0.5	0.11	0.099	0.17
C: BTC vs. Benign biliary tract disease	IL12RB1	NaN	t.test	No flag	1.8	0.5	1.4	0.6	0.37	0.00019	0.00072
D: BTC vs. Non-cancer controls	IL12RB1	NaN	t.test	No flag	1.8	0.5	1.3	0.5	0.49	8.6e-15	1.1e-13
E: iCC vs. pCC	IL12RB1	NaN	t.test	No flag	2	0.4	1.8	0.6	0.16	0.19	0.29
F: iCC vs. GBC	IL12RB1	NaN	wilcox.test	No flag	2.6	0.4	2.3	0.6	0.4	0.00088	0.011
G: iCC vs. dCC	IL12RB1	NaN	wilcox.test	No flag	2.6	0.4	2.3	0.7	0.42	0.0015	0.015
H: pCC vs. GBC	IL12RB1	NaN	t.test	No flag	2.5	0.6	2.3	0.6	0.26	0.074	0.18
I: pCC vs. dCC	IL12RB1	NaN	t.test	No flag	2.5	0.6	2.3	0.7	0.28	0.064	0.17
J: GBC vs. dCC	IL12RB1	NaN	t.test	No flag	2.3	0.6	2.3	0.7	0.018	0.9	0.94
K: Resectable vs. Locally advanced disease	IL12RB1	NaN	t.test	No flag	1.6	0.6	1.8	0.5	0.075	0.64	0.72
L: Resectable vs. Metastatic disease	IL12RB1	NaN	t.test	No flag	1.6	0.6	1.9	0.5	-0.17	0.24	0.35
M: Locally Advanced vs. Metastatic disease	IL12RB1	NaN	t.test	No flag	1.8	0.5	1.9	0.5	-0.25	0.012	0.03
A: BTC vs. Controls	IL18	NaN	t.test	No flag	8.8	1	8.3	0.8	0.64	5.5e-10	4.1e-09
B: BTC vs. Healthy controls	IL18	NaN	t.test	No flag	8.8	1	8.4	0.8	0.54	1e-06	5.6e-06
C: BTC vs. Benign biliary tract disease	IL18	NaN	wilcox.test	No flag	8.8	1	7.9	0.7	0.91	1.9e-06	9.9e-06
D: BTC vs. Non-cancer controls	IL18	NaN	t.test	No flag	8.8	1	8.3	0.7	0.66	1.1e-09	7.9e-09
E: iCC vs. pCC	IL18	NaN	t.test	No flag	9.3	1.4	8.9	0.7	0.52	0.028	0.06
F: iCC vs. GBC	IL18	NaN	t.test	No flag	11	1.4	9.9	1	0.77	0.013	0.059
G: iCC vs. dCC	IL18	NaN	t.test	No flag	11	1.4	9.6	1.4	1.3	6.1e-06	0.00036
H: pCC vs. GBC	IL18	NaN	t.test	No flag	10	0.7	9.9	1	0.29	0.26	0.43
I: pCC vs. dCC	IL18	NaN	t.test	No flag	10	0.7	9.6	1.4	0.79	0.00032	0.0056
J: GBC vs. dCC	IL18	NaN	t.test	No flag	9.9	1	9.6	1.4	0.5	0.068	0.17
K: Resectable vs. Locally advanced disease	IL18	NaN	t.test	No flag	8.8	0.6	8.5	0.9	0.28	0.25	0.36
L: Resectable vs. Metastatic disease	IL18	NaN	wilcox.test	No flag	8.8	0.6	9	1.2	-0.27	0.47	0.57
M: Locally Advanced vs. Metastatic disease	IL18	NaN	wilcox.test	No flag	8.5	0.9	9	1.2	-0.54	0.03	0.064
A: BTC vs. Controls	IL4	NaN	t.test	Flag	-0.1	0.6	-0.44	0.8	0.3	1.4e-05	6.2e-05
B: BTC vs. Healthy controls	IL4	NaN	t.test	Flag	-0.1	0.6	-0.68	0.7	0.55	3.7e-10	2.9e-09
C: BTC vs. Benign biliary tract disease	IL4	NaN	t.test	Flag	-0.1	0.6	0.19	0.7	-0.13	0.4	0.51
D: BTC vs. Non-cancer controls	IL4	NaN	t.test	Flag	-0.1	0.6	-0.36	0.7	0.21	0.011	0.027
E: iCC vs. pCC	IL4	NaN	t.test	Flag	0.1	0.5	-0.087	0.4	0.18	0.26	0.37
F: iCC vs. GBC	IL4	NaN	t.test	No flag	0.5	0.5	-0.0035	0.5	0.51	3.4e-05	0.0013
G: iCC vs. dCC	IL4	NaN	wilcox.test	No flag	0.5	0.5	0.22	0.7	0.27	0.097	0.22
H: pCC vs. GBC	IL4	NaN	t.test	Flag	0.2	0.4	-0.0035	0.5	0.33	0.054	0.15
I: pCC vs. dCC	IL4	NaN	wilcox.test	Flag	0.2	0.4	0.22	0.7	0.098	0.91	0.95
J: GBC vs. dCC	IL4	NaN	wilcox.test	Flag	0	0.5	0.22	0.7	-0.23	0.041	0.13
K: Resectable vs. Locally advanced disease	IL4	NaN	t.test	Flag	-0.1	0.6	-0.14	0.3	0.14	0.48	0.59
L: Resectable vs. Metastatic disease	IL4	NaN	t.test	Flag	-0.1	0.6	-0.0096	0.6	-0.047	0.8	0.85
M: Locally Advanced vs. Metastatic disease	IL4	NaN	t.test	Flag	-0.1	0.3	-0.0096	0.6	-0.18	0.095	0.17
A: BTC vs. Controls	IL5	NaN	t.test	Flag	-0.1	0.8	0.15	1.1	-0.46	0.0018	0.0057
B: BTC vs. Healthy controls	IL5	NaN	t.test	Flag	-0.1	0.8	0.49	2	-0.8	9.4e-05	0.00037
C: BTC vs. Benign biliary tract disease	IL5	NaN	wilcox.test	Flag	-0.1	0.8	0.64	1.6	-0.98	1.2e-05	5.7e-05
D: BTC vs. Non-cancer controls	IL5	NaN	t.test	Flag	-0.1	0.8	0.022	0.8	-0.12	0.5	0.6
E: iCC vs. pCC	IL5	NaN	wilcox.test	Flag	0.1	0.6	-0.16	0.4	-0.058	0.3	0.41
F: iCC vs. GBC	IL5	NaN	wilcox.test	No flag	4	0.7	3.6	0.7	0.41	0.081	0.19
G: iCC vs. dCC	IL5	NaN	wilcox.test	No flag	4	0.7	3.3	3.1	1.2	0.0011	0.012
H: pCC vs. GBC	IL5	NaN	wilcox.test	No flag	3.8	0.4	3.6	0.7	0.57	0.28	0.44
I: pCC vs. dCC	IL5	NaN	wilcox.test	No flag	3.8	0.4	3.3	3.1	1.4	0.011	0.055
J: GBC vs. dCC	IL5	NaN	wilcox.test	No flag	3.6	0.7	3.3	3.1	0.82	0.18	0.33
K: Resectable vs. Locally advanced disease	IL5	NaN	wilcox.test	Flag	0.5	0.4	-0.2	0.7	0.98	0.00034	0.0012
L: Resectable vs. Metastatic disease	IL5	NaN	wilcox.test	Flag	0.5	0.4	-0.16	0.8	0.9	5.7e-05	0.00023
M: Locally Advanced vs. Metastatic disease	IL5	NaN	wilcox.test	Flag	-0.2	0.7	-0.16	0.8	-0.075	0.8	0.85
A: BTC vs. Controls	IL6	NaN	t.test	No flag	3.3	1.9	1.3	1.2	2	1.1e-25	3.3e-24
B: BTC vs. Healthy controls	IL6	NaN	t.test	No flag	3.3	1.9	1.6	0.9	1.8	3.3e-22	8.6e-21
C: BTC vs. Benign biliary tract disease	IL6	NaN	wilcox.test	No flag	3.3	1.9	1.4	1.1	1.8	2.7e-08	1.7e-07
D: BTC vs. Non-cancer controls	IL6	NaN	t.test	No flag	3.3	1.9	1	1.4	2.1	5e-23	1.3e-21
E: iCC vs. pCC	IL6	NaN	wilcox.test	No flag	4.1	1.5	3.2	1.4	0.67	0.094	0.17
F: iCC vs. GBC	IL6	NaN	wilcox.test	No flag	4	1.5	2.9	2.5	0.76	0.056	0.16
G: iCC vs. dCC	IL6	NaN	wilcox.test	No flag	4	1.5	2.6	1.6	0.9	0.0011	0.012
H: pCC vs. GBC	IL6	NaN	t.test	No flag	3.1	1.4	2.9	2.5	0.089	0.86	0.93
I: pCC vs. dCC	IL6	NaN	wilcox.test	No flag	3.1	1.4	2.6	1.6	0.22	0.42	0.58
J: GBC vs. dCC	IL6	NaN	wilcox.test	No flag	2.9	2.5	2.6	1.6	0.13	0.82	0.92
K: Resectable vs. Locally advanced disease	IL6	NaN	wilcox.test	No flag	2.2	0.8	3	1.7	-0.4	0.16	0.26
L: Resectable vs. Metastatic disease	IL6	NaN	wilcox.test	No flag	2.2	0.8	3.5	1.9	-1	0.0033	0.0098
M: Locally Advanced vs. Metastatic disease	IL6	NaN	t.test	No flag	3	1.7	3.5	1.9	-0.64	0.067	0.13
A: BTC vs. Controls	IL7	NaN	t.test	No flag	5.1	1.2	5.3	0.8	-0.24	0.017	0.038
B: BTC vs. Healthy controls	IL7	NaN	t.test	No flag	5.1	1.2	5.6	1	-0.45	9e-05	0.00035
C: BTC vs. Benign biliary tract disease	IL7	NaN	t.test	No flag	5.1	1.2	5.8	0.7	-0.45	0.0037	0.011
D: BTC vs. Non-cancer controls	IL7	NaN	t.test	No flag	5.1	1.2	5.2	0.7	-0.041	0.69	0.76
E: iCC vs. pCC	IL7	NaN	wilcox.test	No flag	4.9	0.9	5.2	0.8	-0.14	0.26	0.37
F: iCC vs. GBC	IL7	NaN	wilcox.test	No flag	4.3	1	4.2	1.9	-0.091	0.94	0.96
G: iCC vs. dCC	IL7	NaN	wilcox.test	No flag	4.3	1	5.3	1.3	-0.55	0.0094	0.051
H: pCC vs. GBC	IL7	NaN	t.test	No flag	4.6	0.8	4.2	1.9	0.03	0.93	0.96
I: pCC vs. dCC	IL7	NaN	t.test	No flag	4.6	0.8	5.3	1.3	-0.43	0.16	0.3
J: GBC vs. dCC	IL7	NaN	t.test	No flag	4.2	1.9	5.3	1.3	-0.46	0.19	0.34
K: Resectable vs. Locally advanced disease	IL7	NaN	t.test	No flag	5.4	0.6	5	1.4	0.43	0.13	0.22
L: Resectable vs. Metastatic disease	IL7	NaN	t.test	No flag	5.4	0.6	5.1	1.3	0.25	0.17	0.27
M: Locally Advanced vs. Metastatic disease	IL7	NaN	t.test	No flag	5	1.4	5.1	1.3	-0.18	0.49	0.59
A: BTC vs. Controls	IL8	NaN	t.test	No flag	9	2.5	7.2	2.6	1.7	2.2e-13	2.3e-12
B: BTC vs. Healthy controls	IL8	NaN	t.test	No flag	9	2.5	5.8	0.9	3.3	1.9e-37	3.2e-35
C: BTC vs. Benign biliary tract disease	IL8	NaN	wilcox.test	No flag	9	2.5	6.9	0.7	2.4	7.4e-10	5.3e-09
D: BTC vs. Non-cancer controls	IL8	NaN	t.test	No flag	9	2.5	8.5	2.3	0.39	0.092	0.16
E: iCC vs. pCC	IL8	NaN	t.test	No flag	10.7	2.9	8.5	1.5	2	2.4e-05	0.0001
F: iCC vs. GBC	IL8	NaN	t.test	No flag	9.1	2.7	6.8	1.8	2.4	5e-07	0.0001
G: iCC vs. dCC	IL8	NaN	t.test	No flag	9.1	2.7	7.3	1.8	1.9	4e-06	0.00033
H: pCC vs. GBC	IL8	NaN	t.test	No flag	6.8	1.5	6.8	1.8	0.31	0.47	0.62
I: pCC vs. dCC	IL8	NaN	t.test	No flag	6.8	1.5	7.3	1.8	-0.13	0.75	0.86
J: GBC vs. dCC	IL8	NaN	t.test	No flag	6.8	1.8	7.3	1.8	-0.44	0.26	0.43
K: Resectable vs. Locally advanced disease	IL8	NaN	t.test	No flag	7.3	1.3	8.3	1.4	-0.76	0.14	0.23
L: Resectable vs. Metastatic disease	IL8	NaN	t.test	No flag	7.3	1.3	9.5	2.5	-1.9	0.00017	0.00066
M: Locally Advanced vs. Metastatic disease	IL8	NaN	t.test	No flag	8.3	1.4	9.5	2.5	-1.1	0.0063	0.017
A: BTC vs. Controls	KLRD1	NaN	t.test	No flag	6.6	0.9	6	0.9	0.47	5.7e-09	3.7e-08
B: BTC vs. Healthy controls	KLRD1	NaN	t.test	No flag	6.6	0.9	6.2	1	0.37	0.00012	0.00046
C: BTC vs. Benign biliary tract disease	KLRD1	NaN	t.test	No flag	6.6	0.9	5.8	0.7	0.66	1.6e-05	7e-05
D: BTC vs. Non-cancer controls	KLRD1	NaN	t.test	No flag	6.6	0.9	6	0.8	0.5	4.2e-08	2.6e-07
E: iCC vs. pCC	KLRD1	NaN	t.test	No flag	6.8	0.8	6.8	0.7	-0.087	0.68	0.75
F: iCC vs. GBC	KLRD1	NaN	t.test	No flag	7.1	0.9	6.8	1	0.32	0.11	0.23
G: iCC vs. dCC	KLRD1	NaN	t.test	No flag	7.1	0.9	6.5	1.1	0.49	0.0038	0.028
H: pCC vs. GBC	KLRD1	NaN	t.test	No flag	7.2	0.7	6.8	1	0.42	0.11	0.23
I: pCC vs. dCC	KLRD1	NaN	t.test	No flag	7.2	0.7	6.5	1.1	0.58	0.016	0.068
J: GBC vs. dCC	KLRD1	NaN	t.test	No flag	6.8	1	6.5	1.1	0.17	0.43	0.59
K: Resectable vs. Locally advanced disease	KLRD1	NaN	t.test	No flag	6.2	0.6	6.4	1	-0.24	0.33	0.44
L: Resectable vs. Metastatic disease	KLRD1	NaN	t.test	No flag	6.2	0.6	6.7	0.9	-0.43	0.046	0.092
M: Locally Advanced vs. Metastatic disease	KLRD1	NaN	t.test	No flag	6.4	1	6.7	0.9	-0.19	0.28	0.39
A: BTC vs. Controls	LAMP3	NaN	t.test	No flag	4.8	1.2	4.8	1.1	0.1	0.24	0.35
B: BTC vs. Healthy controls	LAMP3	NaN	t.test	No flag	4.8	1.2	5.1	1.1	-0.28	0.0048	0.014
C: BTC vs. Benign biliary tract disease	LAMP3	NaN	t.test	No flag	4.8	1.2	4.7	1	0.017	0.92	0.94
D: BTC vs. Non-cancer controls	LAMP3	NaN	t.test	No flag	4.8	1.2	4.4	1	0.39	5.4e-05	0.00022
E: iCC vs. pCC	LAMP3	NaN	t.test	No flag	4.7	1.2	4.9	0.9	-0.2	0.33	0.45
F: iCC vs. GBC	LAMP3	NaN	t.test	No flag	3	1.3	2.8	1	0.19	0.5	0.66
G: iCC vs. dCC	LAMP3	NaN	t.test	No flag	3	1.3	4.3	1.7	-0.95	0.00018	0.0042
H: pCC vs. GBC	LAMP3	NaN	t.test	No flag	3.2	0.9	2.8	1	0.35	0.25	0.43
I: pCC vs. dCC	LAMP3	NaN	t.test	No flag	3.2	0.9	4.3	1.7	-0.79	0.0041	0.031
J: GBC vs. dCC	LAMP3	NaN	t.test	No flag	2.8	1	4.3	1.7	-1.1	0.00081	0.011
K: Resectable vs. Locally advanced disease	LAMP3	NaN	wilcox.test	No flag	4.8	0.5	4.6	1.5	0.068	0.28	0.39
L: Resectable vs. Metastatic disease	LAMP3	NaN	t.test	No flag	4.8	0.5	4.8	1.2	0.11	0.42	0.53
M: Locally Advanced vs. Metastatic disease	LAMP3	NaN	wilcox.test	No flag	4.6	1.5	4.8	1.2	0.042	0.99	1
A: BTC vs. Controls	LAP.TGF.beta.1	NaN	t.test	No flag	9.7	0.7	9.5	0.6	0.3	2.6e-05	0.00011
B: BTC vs. Healthy controls	LAP.TGF.beta.1	NaN	t.test	No flag	9.7	0.7	9.8	0.4	-0.055	0.44	0.55
C: BTC vs. Benign biliary tract disease	LAP.TGF.beta.1	NaN	t.test	No flag	9.7	0.7	8.7	0.6	0.96	2.6e-11	2.3e-10
D: BTC vs. Non-cancer controls	LAP.TGF.beta.1	NaN	t.test	No flag	9.7	0.7	9.4	0.5	0.42	1.8e-08	1.1e-07
E: iCC vs. pCC	LAP.TGF.beta.1	NaN	t.test	No flag	9.9	0.9	9.7	0.5	0.17	0.26	0.37
F: iCC vs. GBC	LAP.TGF.beta.1	NaN	t.test	No flag	9.9	0.9	9.5	0.7	0.45	0.017	0.074
G: iCC vs. dCC	LAP.TGF.beta.1	NaN	t.test	No flag	9.9	0.9	9.7	0.9	0.38	0.024	0.092
H: pCC vs. GBC	LAP.TGF.beta.1	NaN	t.test	No flag	9.7	0.5	9.5	0.7	0.28	0.16	0.31
I: pCC vs. dCC	LAP.TGF.beta.1	NaN	t.test	No flag	9.7	0.5	9.7	0.9	0.21	0.26	0.43
J: GBC vs. dCC	LAP.TGF.beta.1	NaN	t.test	No flag	9.5	0.7	9.7	0.9	-0.07	0.74	0.86
K: Resectable vs. Locally advanced disease	LAP.TGF.beta.1	NaN	t.test	No flag	9.5	0.7	9.5	0.7	0.0025	0.99	1
L: Resectable vs. Metastatic disease	LAP.TGF.beta.1	NaN	t.test	No flag	9.5	0.7	9.8	0.7	-0.34	0.028	0.06
M: Locally Advanced vs. Metastatic disease	LAP.TGF.beta.1	NaN	t.test	No flag	9.5	0.7	9.8	0.7	-0.35	0.066	0.12
A: BTC vs. Controls	MCP.1	NaN	t.test	No flag	11.8	1	11	0.6	0.67	9.5e-14	1.1e-12
B: BTC vs. Healthy controls	MCP.1	NaN	t.test	No flag	11.8	1	11	0.7	0.48	3.1e-07	1.8e-06
C: BTC vs. Benign biliary tract disease	MCP.1	NaN	t.test	No flag	11.8	1	11	0.5	0.6	7.4e-06	3.5e-05
D: BTC vs. Non-cancer controls	MCP.1	NaN	t.test	No flag	11.8	1	11	0.5	0.82	1.8e-17	3.4e-16
E: iCC vs. pCC	MCP.1	NaN	t.test	No flag	12.1	1.2	12	0.8	0.53	0.017	0.038
F: iCC vs. GBC	MCP.1	NaN	t.test	No flag	11	1.2	11	0.6	0.57	0.0044	0.031
G: iCC vs. dCC	MCP.1	NaN	t.test	No flag	11	1.2	11	0.9	0.31	0.13	0.27
H: pCC vs. GBC	MCP.1	NaN	t.test	No flag	11	0.8	11	0.6	0.011	0.96	0.97
I: pCC vs. dCC	MCP.1	NaN	t.test	No flag	11	0.8	11	0.9	-0.25	0.26	0.43
J: GBC vs. dCC	MCP.1	NaN	t.test	No flag	11	0.6	11	0.9	-0.26	0.18	0.33
K: Resectable vs. Locally advanced disease	MCP.1	NaN	t.test	No flag	11.1	1	12	1.3	-0.19	0.52	0.61
L: Resectable vs. Metastatic disease	MCP.1	NaN	t.test	No flag	11.1	1	12	0.8	-0.5	0.046	0.091
M: Locally Advanced vs. Metastatic disease	MCP.1	NaN	t.test	No flag	11.6	1.3	12	0.8	-0.31	0.16	0.25
A: BTC vs. Controls	MCP.2	NaN	t.test	No flag	8.2	0.7	8.4	0.8	-0.015	0.84	0.88
B: BTC vs. Healthy controls	MCP.2	NaN	t.test	No flag	8.2	0.7	8.5	0.8	-0.12	0.25	0.36
C: BTC vs. Benign biliary tract disease	MCP.2	NaN	wilcox.test	No flag	8.2	0.7	8.3	0.5	-0.022	0.3	0.42
D: BTC vs. Non-cancer controls	MCP.2	NaN	t.test	No flag	8.2	0.7	8.3	0.7	0.062	0.44	0.55
E: iCC vs. pCC	MCP.2	NaN	t.test	No flag	8.1	0.6	8.3	0.6	-0.16	0.42	0.54
F: iCC vs. GBC	MCP.2	NaN	t.test	No flag	7.1	0.6	7.1	1.1	-0.09	0.61	0.74
G: iCC vs. dCC	MCP.2	NaN	t.test	No flag	7.1	0.6	7.8	0.8	-0.61	0.00033	0.0056
H: pCC vs. GBC	MCP.2	NaN	t.test	No flag	7.3	0.6	7.1	1.1	0.041	0.85	0.93
I: pCC vs. dCC	MCP.2	NaN	t.test	No flag	7.3	0.6	7.8	0.8	-0.48	0.026	0.099
J: GBC vs. dCC	MCP.2	NaN	t.test	No flag	7.1	1.1	7.8	0.8	-0.52	0.011	0.055
K: Resectable vs. Locally advanced disease	MCP.2	NaN	wilcox.test	No flag	8.1	1	8.1	0.5	0.22	0.6	0.69
L: Resectable vs. Metastatic disease	MCP.2	NaN	wilcox.test	No flag	8.1	1	8.2	0.8	0.15	0.67	0.75
M: Locally Advanced vs. Metastatic disease	MCP.2	NaN	t.test	No flag	8.1	0.5	8.2	0.8	-0.074	0.63	0.71
A: BTC vs. Controls	MCP.3	NaN	t.test	No flag	3.2	1.1	2.5	0.9	0.78	5.2e-14	6.1e-13
B: BTC vs. Healthy controls	MCP.3	NaN	t.test	No flag	3.2	1.1	2.3	0.7	1	2.5e-17	4.4e-16
C: BTC vs. Benign biliary tract disease	MCP.3	NaN	wilcox.test	No flag	3.2	1.1	2.6	0.7	0.91	5e-06	2.4e-05
D: BTC vs. Non-cancer controls	MCP.3	NaN	t.test	No flag	3.2	1.1	2.6	1	0.59	5.3e-07	2.9e-06
E: iCC vs. pCC	MCP.3	NaN	t.test	No flag	3.6	1.2	3.1	0.9	0.57	0.0051	0.014
F: iCC vs. GBC	MCP.3	NaN	t.test	No flag	3.2	1.2	2.6	1.1	0.45	0.06	0.16
G: iCC vs. dCC	MCP.3	NaN	t.test	No flag	3.2	1.2	2.8	0.9	0.38	0.061	0.16
H: pCC vs. GBC	MCP.3	NaN	t.test	No flag	2.7	0.9	2.6	1.1	-0.14	0.56	0.7
I: pCC vs. dCC	MCP.3	NaN	t.test	No flag	2.7	0.9	2.8	0.9	-0.21	0.29	0.45
J: GBC vs. dCC	MCP.3	NaN	t.test	No flag	2.6	1.1	2.8	0.9	-0.071	0.76	0.87
K: Resectable vs. Locally advanced disease	MCP.3	NaN	t.test	No flag	2.9	1	3	0.9	0.056	0.83	0.87
L: Resectable vs. Metastatic disease	MCP.3	NaN	wilcox.test	No flag	2.9	1	3.5	1.2	-0.45	0.068	0.13
M: Locally Advanced vs. Metastatic disease	MCP.3	NaN	wilcox.test	No flag	3	0.9	3.5	1.2	-0.51	0.015	0.035
A: BTC vs. Controls	MCP.4	NaN	t.test	No flag	9.2	1	9.8	0.9	-0.53	2.6e-10	2.1e-09
B: BTC vs. Healthy controls	MCP.4	NaN	t.test	No flag	9.2	1	9.9	0.9	-0.65	5.1e-10	3.9e-09
C: BTC vs. Benign biliary tract disease	MCP.4	NaN	wilcox.test	No flag	9.2	1	9.4	1	-0.18	0.22	0.33
D: BTC vs. Non-cancer controls	MCP.4	NaN	t.test	No flag	9.2	1	9.8	0.9	-0.51	9.7e-09	6.3e-08
E: iCC vs. pCC	MCP.4	NaN	t.test	No flag	9.1	0.9	9.5	1.2	-0.26	0.2	0.3
F: iCC vs. GBC	MCP.4	NaN	t.test	No flag	8.6	0.9	8.7	0.6	-0.15	0.49	0.65
G: iCC vs. dCC	MCP.4	NaN	t.test	No flag	8.6	0.9	8.9	1.3	-0.35	0.086	0.2
H: pCC vs. GBC	MCP.4	NaN	t.test	No flag	9	1.2	8.7	0.6	0.1	0.66	0.79
I: pCC vs. dCC	MCP.4	NaN	t.test	No flag	9	1.2	8.9	1.3	-0.098	0.66	0.79
J: GBC vs. dCC	MCP.4	NaN	t.test	No flag	8.7	0.6	8.9	1.3	-0.2	0.39	0.56
K: Resectable vs. Locally advanced disease	MCP.4	NaN	wilcox.test	No flag	9.6	1	9.1	1.1	0.36	0.23	0.34
L: Resectable vs. Metastatic disease	MCP.4	NaN	t.test	No flag	9.6	1	9.1	0.8	0.48	0.07	0.13
M: Locally Advanced vs. Metastatic disease	MCP.4	NaN	wilcox.test	No flag	9.1	1.1	9.1	0.8	0.12	0.96	0.98
A: BTC vs. Controls	MIC.A.B	NaN	t.test	No flag	5.4	1.1	4.6	1.1	0.79	1.3e-05	6.1e-05
B: BTC vs. Healthy controls	MIC.A.B	NaN	t.test	No flag	5.4	1.1	4.6	1.1	0.74	0.001	0.0034
C: BTC vs. Benign biliary tract disease	MIC.A.B	NaN	wilcox.test	No flag	5.4	1.1	4.5	0.8	0.83	0.0002	0.00076
D: BTC vs. Non-cancer controls	MIC.A.B	NaN	t.test	No flag	5.4	1.1	4.6	1.1	0.81	8e-05	0.00032
E: iCC vs. pCC	MIC.A.B	NaN	wilcox.test	No flag	5.6	1.1	5.3	1	0.21	0.18	0.28
F: iCC vs. GBC	MIC.A.B	NaN	wilcox.test	No flag	6.2	1.2	5.9	1	0.3	0.13	0.26
G: iCC vs. dCC	MIC.A.B	NaN	wilcox.test	No flag	6.2	1.2	5.6	1.1	0.44	0.027	0.099
H: pCC vs. GBC	MIC.A.B	NaN	wilcox.test	No flag	5.9	1	5.9	1	0.1	0.65	0.78
I: pCC vs. dCC	MIC.A.B	NaN	wilcox.test	No flag	5.9	1	5.6	1.1	0.25	0.35	0.51
J: GBC vs. dCC	MIC.A.B	NaN	wilcox.test	No flag	5.9	1	5.6	1.1	0.14	0.55	0.7
K: Resectable vs. Locally advanced disease	MIC.A.B	NaN	wilcox.test	No flag	5	0.9	5.4	0.9	-0.091	0.62	0.71
L: Resectable vs. Metastatic disease	MIC.A.B	NaN	wilcox.test	No flag	5	0.9	5.5	1	-0.084	0.25	0.37
M: Locally Advanced vs. Metastatic disease	MIC.A.B	NaN	wilcox.test	No flag	5.4	0.9	5.5	1	0.007	0.31	0.42
A: BTC vs. Controls	MMP12	NaN	t.test	No flag	7.7	1.6	6.5	0.9	1.2	5.5e-16	8.8e-15
B: BTC vs. Healthy controls	MMP12	NaN	t.test	No flag	7.7	1.6	6.4	0.7	1.4	7.4e-20	1.6e-18
C: BTC vs. Benign biliary tract disease	MMP12	NaN	wilcox.test	No flag	7.7	1.6	6.7	1.1	0.86	0.00062	0.0022
D: BTC vs. Non-cancer controls	MMP12	NaN	t.test	No flag	7.7	1.6	6.7	1.1	1	1.3e-12	1.3e-11
E: iCC vs. pCC	MMP12	NaN	t.test	No flag	8	2.3	7.4	0.9	0.79	0.014	0.034
F: iCC vs. GBC	MMP12	NaN	t.test	No flag	8	2.3	7.4	1.5	0.6	0.12	0.26
G: iCC vs. dCC	MMP12	NaN	t.test	No flag	8	2.3	7.6	1.3	0.53	0.088	0.2
H: pCC vs. GBC	MMP12	NaN	t.test	No flag	7.4	0.9	7.4	1.5	-0.2	0.57	0.71
I: pCC vs. dCC	MMP12	NaN	t.test	No flag	7.4	0.9	7.6	1.3	-0.26	0.32	0.48
J: GBC vs. dCC	MMP12	NaN	t.test	No flag	7.4	1.5	7.6	1.3	-0.063	0.85	0.93
K: Resectable vs. Locally advanced disease	MMP12	NaN	t.test	No flag	7.1	0.9	7.2	1.1	-0.00046	1	1
L: Resectable vs. Metastatic disease	MMP12	NaN	t.test	No flag	7.1	0.9	7.8	1.9	-0.72	0.011	0.026
M: Locally Advanced vs. Metastatic disease	MMP12	NaN	t.test	No flag	7.2	1.1	7.8	1.9	-0.72	0.0028	0.0084
A: BTC vs. Controls	MMP7	NaN	t.test	No flag	11.9	0.9	11	0.5	0.34	1.7e-05	7.5e-05
B: BTC vs. Healthy controls	MMP7	NaN	t.test	No flag	11.9	0.9	11	0.3	0.4	1.9e-06	9.9e-06
C: BTC vs. Benign biliary tract disease	MMP7	NaN	wilcox.test	No flag	11.9	0.9	11	0.5	0.37	0.00051	0.0018
D: BTC vs. Non-cancer controls	MMP7	NaN	t.test	No flag	11.9	0.9	11	0.5	0.29	0.00031	0.0011
E: iCC vs. pCC	MMP7	NaN	wilcox.test	No flag	12.1	0.4	12	0.7	0.38	0.0056	0.015
F: iCC vs. GBC	MMP7	NaN	wilcox.test	No flag	10	0.5	9.7	1.1	0.76	0.0016	0.015
G: iCC vs. dCC	MMP7	NaN	wilcox.test	No flag	10	0.5	11	1.9	-0.39	0.21	0.36
H: pCC vs. GBC	MMP7	NaN	t.test	No flag	9.9	0.7	9.7	1.1	0.33	0.24	0.41
I: pCC vs. dCC	MMP7	NaN	wilcox.test	No flag	9.9	0.7	11	1.9	-0.82	0.018	0.074
J: GBC vs. dCC	MMP7	NaN	wilcox.test	No flag	9.7	1.1	11	1.9	-1.2	0.0032	0.025
K: Resectable vs. Locally advanced disease	MMP7	NaN	wilcox.test	No flag	11.9	0.1	12	1	0.49	0.096	0.17
L: Resectable vs. Metastatic disease	MMP7	NaN	wilcox.test	No flag	11.9	0.1	12	1	0.24	0.65	0.72
M: Locally Advanced vs. Metastatic disease	MMP7	NaN	wilcox.test	No flag	11.6	1	12	1	-0.25	0.031	0.065
A: BTC vs. Controls	NCR1	NaN	t.test	No flag	4	0.6	3.4	0.9	0.46	1.4e-13	1.5e-12
B: BTC vs. Healthy controls	NCR1	NaN	t.test	No flag	4	0.6	4	0.6	-0.025	0.7	0.77
C: BTC vs. Benign biliary tract disease	NCR1	NaN	t.test	No flag	4	0.6	3.5	0.4	0.42	0.00036	0.0013
D: BTC vs. Non-cancer controls	NCR1	NaN	t.test	No flag	4	0.6	3.1	0.6	0.82	1.6e-29	9.5e-28
E: iCC vs. pCC	NCR1	NaN	wilcox.test	No flag	4.1	0.6	4	0.4	0.21	0.15	0.25
F: iCC vs. GBC	NCR1	NaN	t.test	No flag	3.2	0.6	2.7	0.5	0.42	0.01	0.052
G: iCC vs. dCC	NCR1	NaN	t.test	No flag	3.2	0.6	3.2	0.7	-0.16	0.26	0.43
H: pCC vs. GBC	NCR1	NaN	wilcox.test	No flag	3	0.4	2.7	0.5	0.18	0.16	0.31
I: pCC vs. dCC	NCR1	NaN	wilcox.test	No flag	3	0.4	3.2	0.7	-0.4	0.048	0.14
J: GBC vs. dCC	NCR1	NaN	t.test	No flag	2.7	0.5	3.2	0.7	-0.58	0.0022	0.02
K: Resectable vs. Locally advanced disease	NCR1	NaN	t.test	No flag	3.9	0.6	3.7	0.5	0.23	0.13	0.22
L: Resectable vs. Metastatic disease	NCR1	NaN	t.test	No flag	3.9	0.6	4.1	0.6	-0.042	0.75	0.81
M: Locally Advanced vs. Metastatic disease	NCR1	NaN	t.test	No flag	3.7	0.5	4.1	0.6	-0.27	0.0076	0.02
A: BTC vs. Controls	NOS3	NaN	t.test	No flag	1.7	1	1.5	0.6	0.26	0.00072	0.0025
B: BTC vs. Healthy controls	NOS3	NaN	t.test	No flag	1.7	1	1.4	0.6	0.25	0.0035	0.01
C: BTC vs. Benign biliary tract disease	NOS3	NaN	t.test	No flag	1.7	1	1.4	0.3	0.29	0.0096	0.024
D: BTC vs. Non-cancer controls	NOS3	NaN	t.test	No flag	1.7	1	1.5	0.6	0.26	0.0023	0.0071
E: iCC vs. pCC	NOS3	NaN	t.test	No flag	2.1	0.9	1.7	0.9	0.5	0.029	0.061
F: iCC vs. GBC	NOS3	NaN	t.test	No flag	2.8	0.9	2.1	0.8	0.67	0.0027	0.023
G: iCC vs. dCC	NOS3	NaN	t.test	No flag	2.8	0.9	2.1	0.8	0.63	0.00057	0.0086
H: pCC vs. GBC	NOS3	NaN	t.test	No flag	2.5	0.9	2.1	0.8	0.19	0.46	0.61
I: pCC vs. dCC	NOS3	NaN	t.test	No flag	2.5	0.9	2.1	0.8	0.15	0.52	0.67
J: GBC vs. dCC	NOS3	NaN	t.test	No flag	2.1	0.8	2.1	0.8	-0.043	0.84	0.93
K: Resectable vs. Locally advanced disease	NOS3	NaN	t.test	No flag	1.7	0.6	1.5	0.5	0.32	0.17	0.27
L: Resectable vs. Metastatic disease	NOS3	NaN	t.test	No flag	1.7	0.6	2	1	-0.16	0.44	0.55
M: Locally Advanced vs. Metastatic disease	NOS3	NaN	t.test	No flag	1.5	0.5	2	1	-0.48	0.0039	0.011
A: BTC vs. Controls	PD.L1	NaN	t.test	No flag	5.6	0.8	5.2	0.5	0.33	1.3e-08	8.5e-08
B: BTC vs. Healthy controls	PD.L1	NaN	t.test	No flag	5.6	0.8	5.4	0.5	0.17	0.012	0.029
C: BTC vs. Benign biliary tract disease	PD.L1	NaN	t.test	No flag	5.6	0.8	5.3	0.5	0.32	0.00074	0.0025
D: BTC vs. Non-cancer controls	PD.L1	NaN	t.test	No flag	5.6	0.8	5.1	0.5	0.44	2.4e-12	2.2e-11
E: iCC vs. pCC	PD.L1	NaN	t.test	No flag	5.7	0.6	5.5	0.8	0.043	0.77	0.82
F: iCC vs. GBC	PD.L1	NaN	t.test	No flag	6.1	0.7	5.7	0.5	0.38	0.01	0.052
G: iCC vs. dCC	PD.L1	NaN	t.test	No flag	6.1	0.7	5.7	0.7	0.36	0.0042	0.031
H: pCC vs. GBC	PD.L1	NaN	t.test	No flag	6	0.8	5.7	0.5	0.35	0.044	0.13
I: pCC vs. dCC	PD.L1	NaN	t.test	No flag	6	0.8	5.7	0.7	0.33	0.035	0.12
J: GBC vs. dCC	PD.L1	NaN	t.test	No flag	5.7	0.5	5.7	0.7	-0.013	0.93	0.96
K: Resectable vs. Locally advanced disease	PD.L1	NaN	wilcox.test	No flag	5.6	0.6	5.2	0.3	0.36	0.024	0.053
L: Resectable vs. Metastatic disease	PD.L1	NaN	t.test	No flag	5.6	0.6	5.7	0.7	0.019	0.9	0.93
M: Locally Advanced vs. Metastatic disease	PD.L1	NaN	wilcox.test	No flag	5.2	0.3	5.7	0.7	-0.34	0.00076	0.0026
A: BTC vs. Controls	PD.L2	NaN	t.test	No flag	2.1	0.6	1.7	0.5	0.52	1.3e-07	7.7e-07
B: BTC vs. Healthy controls	PD.L2	NaN	t.test	No flag	2.1	0.6	1.9	0.4	0.34	0.00077	0.0026
C: BTC vs. Benign biliary tract disease	PD.L2	NaN	wilcox.test	No flag	2.1	0.6	1.7	0.4	0.59	1.4e-05	6.2e-05
D: BTC vs. Non-cancer controls	PD.L2	NaN	t.test	No flag	2.1	0.6	1.6	0.5	0.64	4.4e-10	3.3e-09
E: iCC vs. pCC	PD.L2	NaN	wilcox.test	No flag	2.1	0.4	2.2	0.5	-0.41	0.12	0.21
F: iCC vs. GBC	PD.L2	NaN	wilcox.test	No flag	5.2	0.5	5	0.4	0.25	0.075	0.18
G: iCC vs. dCC	PD.L2	NaN	wilcox.test	No flag	5.2	0.5	4.8	3	1.5	0.0069	0.043
H: pCC vs. GBC	PD.L2	NaN	wilcox.test	No flag	5.3	0.5	5	0.4	0.74	0.0071	0.043
I: pCC vs. dCC	PD.L2	NaN	wilcox.test	No flag	5.3	0.5	4.8	3	1.9	0.0014	0.014
J: GBC vs. dCC	PD.L2	NaN	wilcox.test	No flag	5	0.4	4.8	3	1.2	0.3	0.46
K: Resectable vs. Locally advanced disease	PD.L2	NaN	wilcox.test	No flag	1.7	0.6	2.1	0.7	-0.52	0.1	0.18
L: Resectable vs. Metastatic disease	PD.L2	NaN	wilcox.test	No flag	1.7	0.6	2.1	0.5	-0.49	0.02	0.045
M: Locally Advanced vs. Metastatic disease	PD.L2	NaN	wilcox.test	No flag	2.1	0.7	2.1	0.5	0.025	0.67	0.75
A: BTC vs. Controls	PDCD1	NaN	t.test	No flag	5	0.8	4.5	0.6	0.44	3.1e-10	2.5e-09
B: BTC vs. Healthy controls	PDCD1	NaN	t.test	No flag	5	0.8	4.5	0.6	0.39	2e-06	1e-05
C: BTC vs. Benign biliary tract disease	PDCD1	NaN	wilcox.test	No flag	5	0.8	4.6	0.5	0.33	0.0038	0.011
D: BTC vs. Non-cancer controls	PDCD1	NaN	t.test	No flag	5	0.8	4.4	0.8	0.49	1.3e-09	8.9e-09
E: iCC vs. pCC	PDCD1	NaN	t.test	No flag	5	0.8	5.3	0.7	-0.32	0.033	0.068
F: iCC vs. GBC	PDCD1	NaN	t.test	No flag	3.7	0.7	3.5	1	0.045	0.81	0.91
G: iCC vs. dCC	PDCD1	NaN	t.test	No flag	3.7	0.7	4	1.6	-0.47	0.022	0.086
H: pCC vs. GBC	PDCD1	NaN	t.test	No flag	3.9	0.7	3.5	1	0.32	0.1	0.22
I: pCC vs. dCC	PDCD1	NaN	t.test	No flag	3.9	0.7	4	1.6	-0.19	0.36	0.52
J: GBC vs. dCC	PDCD1	NaN	t.test	No flag	3.5	1	4	1.6	-0.51	0.035	0.12
K: Resectable vs. Locally advanced disease	PDCD1	NaN	wilcox.test	No flag	5	0.6	5	0.9	-0.34	0.25	0.36
L: Resectable vs. Metastatic disease	PDCD1	NaN	t.test	No flag	5	0.6	5	0.9	-0.089	0.53	0.62
M: Locally Advanced vs. Metastatic disease	PDCD1	NaN	wilcox.test	No flag	5	0.9	5	0.9	0.25	0.18	0.28
A: BTC vs. Controls	PDGF.subunit.B	NaN	t.test	No flag	9.7	0.8	9.9	0.2	-0.53	1.5e-12	1.4e-11
B: BTC vs. Healthy controls	PDGF.subunit.B	NaN	t.test	No flag	9.7	0.8	10	0.2	-0.67	5.7e-16	8.8e-15
C: BTC vs. Benign biliary tract disease	PDGF.subunit.B	NaN	wilcox.test	No flag	9.7	0.8	9.7	0.2	-0.36	0.11	0.2
D: BTC vs. Non-cancer controls	PDGF.subunit.B	NaN	t.test	No flag	9.7	0.8	9.9	0.1	-0.47	1.1e-10	9.2e-10
E: iCC vs. pCC	PDGF.subunit.B	NaN	wilcox.test	No flag	9.5	1	9.6	0.4	-0.15	0.77	0.83
F: iCC vs. GBC	PDGF.subunit.B	NaN	wilcox.test	No flag	9.9	1	9.7	1.3	0.079	0.94	0.96
G: iCC vs. dCC	PDGF.subunit.B	NaN	wilcox.test	No flag	9.9	1	9.8	0.4	-0.0076	0.83	0.92
H: pCC vs. GBC	PDGF.subunit.B	NaN	wilcox.test	No flag	10	0.4	9.7	1.3	0.24	0.74	0.86
I: pCC vs. dCC	PDGF.subunit.B	NaN	wilcox.test	No flag	10	0.4	9.8	0.4	0.15	0.15	0.29
J: GBC vs. dCC	PDGF.subunit.B	NaN	wilcox.test	No flag	9.7	1.3	9.8	0.4	-0.086	0.79	0.9
K: Resectable vs. Locally advanced disease	PDGF.subunit.B	NaN	wilcox.test	No flag	9.8	0.1	9.4	1.3	0.63	0.027	0.058
L: Resectable vs. Metastatic disease	PDGF.subunit.B	NaN	wilcox.test	No flag	9.8	0.1	9.6	0.8	0.43	0.066	0.12
M: Locally Advanced vs. Metastatic disease	PDGF.subunit.B	NaN	wilcox.test	No flag	9.4	1.3	9.6	0.8	-0.2	0.31	0.42
A: BTC vs. Controls	PGF	NaN	t.test	No flag	7.2	0.5	6.9	0.8	0.38	2.1e-12	2e-11
B: BTC vs. Healthy controls	PGF	NaN	t.test	No flag	7.2	0.5	7.4	0.3	-0.096	0.044	0.088
C: BTC vs. Benign biliary tract disease	PGF	NaN	wilcox.test	No flag	7.2	0.5	6.8	0.4	0.41	7e-06	3.4e-05
D: BTC vs. Non-cancer controls	PGF	NaN	t.test	No flag	7.2	0.5	6.5	0.6	0.72	5.5e-31	3.5e-29
E: iCC vs. pCC	PGF	NaN	wilcox.test	No flag	7.4	0.5	7.2	0.5	0.12	0.32	0.43
F: iCC vs. GBC	PGF	NaN	wilcox.test	No flag	7.4	0.5	7.1	0.4	0.33	0.0092	0.051
G: iCC vs. dCC	PGF	NaN	wilcox.test	No flag	7.4	0.5	7.1	0.6	0.21	0.036	0.12
H: pCC vs. GBC	PGF	NaN	wilcox.test	No flag	7.2	0.5	7.1	0.4	0.21	0.16	0.31
I: pCC vs. dCC	PGF	NaN	wilcox.test	No flag	7.2	0.5	7.1	0.6	0.088	0.39	0.56
J: GBC vs. dCC	PGF	NaN	t.test	No flag	7.1	0.4	7.1	0.6	-0.12	0.29	0.45
K: Resectable vs. Locally advanced disease	PGF	NaN	wilcox.test	No flag	7.1	0.6	7.1	0.3	0.087	0.81	0.85
L: Resectable vs. Metastatic disease	PGF	NaN	t.test	No flag	7.1	0.6	7.3	0.6	-0.12	0.43	0.54
M: Locally Advanced vs. Metastatic disease	PGF	NaN	wilcox.test	No flag	7.1	0.3	7.3	0.6	-0.2	0.021	0.047
A: BTC vs. Controls	PTN	NaN	t.test	No flag	1.3	1.1	1.3	2	0.06	0.64	0.72
B: BTC vs. Healthy controls	PTN	NaN	t.test	No flag	1.3	1.1	1.7	1.5	-0.39	0.004	0.012
C: BTC vs. Benign biliary tract disease	PTN	NaN	wilcox.test	No flag	1.3	1.1	0.34	1.4	0.58	0.0016	0.005
D: BTC vs. Non-cancer controls	PTN	NaN	t.test	No flag	1.3	1.1	1	2.4	0.28	0.09	0.16
E: iCC vs. pCC	PTN	NaN	wilcox.test	No flag	1.6	1.1	0.84	1.2	0.6	0.034	0.07
F: iCC vs. GBC	PTN	NaN	wilcox.test	No flag	1.9	1.1	1.5	1	0.55	0.069	0.17
G: iCC vs. dCC	PTN	NaN	wilcox.test	No flag	1.9	1.1	1.5	0.9	0.61	0.038	0.12
H: pCC vs. GBC	PTN	NaN	wilcox.test	No flag	1.2	1.2	1.5	1	-0.042	0.79	0.9
I: pCC vs. dCC	PTN	NaN	wilcox.test	No flag	1.2	1.2	1.5	0.9	0.013	0.94	0.96
J: GBC vs. dCC	PTN	NaN	t.test	No flag	1.5	1	1.5	0.9	0.055	0.81	0.91
K: Resectable vs. Locally advanced disease	PTN	NaN	t.test	No flag	1.1	2.6	0.85	0.6	0.22	0.58	0.67
L: Resectable vs. Metastatic disease	PTN	NaN	wilcox.test	No flag	1.1	2.6	1.4	1	-0.4	0.19	0.29
M: Locally Advanced vs. Metastatic disease	PTN	NaN	wilcox.test	No flag	0.8	0.6	1.4	1	-0.62	0.0024	0.0072
A: BTC vs. Controls	TIE2	NaN	t.test	No flag	7.8	0.5	7.3	0.5	0.46	2e-20	4.5e-19
B: BTC vs. Healthy controls	TIE2	NaN	t.test	No flag	7.8	0.5	7.6	0.5	0.19	0.00042	0.0015
C: BTC vs. Benign biliary tract disease	TIE2	NaN	t.test	No flag	7.8	0.5	7.3	0.2	0.6	5.4e-16	8.8e-15
D: BTC vs. Non-cancer controls	TIE2	NaN	t.test	No flag	7.8	0.5	7.2	0.3	0.63	1.1e-31	8.4e-30
E: iCC vs. pCC	TIE2	NaN	wilcox.test	No flag	8	0.5	7.9	0.4	0.034	0.77	0.83
F: iCC vs. GBC	TIE2	NaN	wilcox.test	No flag	7.9	0.5	7.8	0.5	0.26	0.038	0.12
G: iCC vs. dCC	TIE2	NaN	wilcox.test	No flag	7.9	0.5	7.8	0.5	0.33	0.0012	0.013
H: pCC vs. GBC	TIE2	NaN	t.test	No flag	7.9	0.4	7.8	0.5	0.22	0.12	0.25
I: pCC vs. dCC	TIE2	NaN	t.test	No flag	7.9	0.4	7.8	0.5	0.29	0.013	0.059
J: GBC vs. dCC	TIE2	NaN	t.test	No flag	7.8	0.5	7.8	0.5	0.067	0.6	0.74
K: Resectable vs. Locally advanced disease	TIE2	NaN	t.test	No flag	7.4	0.3	7.8	0.5	-0.43	0.00078	0.0026
L: Resectable vs. Metastatic disease	TIE2	NaN	t.test	No flag	7.4	0.3	7.9	0.4	-0.45	7e-05	0.00028
M: Locally Advanced vs. Metastatic disease	TIE2	NaN	t.test	No flag	7.8	0.5	7.9	0.4	-0.024	0.8	0.85
A: BTC vs. Controls	TNFRSF12A	NaN	t.test	No flag	5.9	0.9	5	1	1	1.7e-26	5.7e-25
B: BTC vs. Healthy controls	TNFRSF12A	NaN	t.test	No flag	5.9	0.9	5.4	0.5	0.52	2.5e-09	1.7e-08
C: BTC vs. Benign biliary tract disease	TNFRSF12A	NaN	t.test	No flag	5.9	0.9	4.8	0.7	1	7.3e-10	5.3e-09
D: BTC vs. Non-cancer controls	TNFRSF12A	NaN	t.test	No flag	5.9	0.9	4.6	0.8	1.4	8e-38	1.6e-35
E: iCC vs. pCC	TNFRSF12A	NaN	t.test	No flag	6.3	1.1	5.7	0.9	0.51	0.0083	0.021
F: iCC vs. GBC	TNFRSF12A	NaN	wilcox.test	No flag	5.6	1	5.1	0.4	0.63	0.0016	0.015
G: iCC vs. dCC	TNFRSF12A	NaN	t.test	No flag	5.6	1	5.1	1	0.4	0.031	0.11
H: pCC vs. GBC	TNFRSF12A	NaN	wilcox.test	No flag	5	0.9	5.1	0.4	0.093	0.84	0.93
I: pCC vs. dCC	TNFRSF12A	NaN	t.test	No flag	5	0.9	5.1	1	-0.13	0.51	0.67
J: GBC vs. dCC	TNFRSF12A	NaN	wilcox.test	No flag	5.1	0.4	5.1	1	-0.23	0.56	0.7
K: Resectable vs. Locally advanced disease	TNFRSF12A	NaN	t.test	No flag	5.2	0.7	5.7	0.7	-0.23	0.37	0.49
L: Resectable vs. Metastatic disease	TNFRSF12A	NaN	t.test	No flag	5.2	0.7	6	1.1	-0.64	0.019	0.044
M: Locally Advanced vs. Metastatic disease	TNFRSF12A	NaN	t.test	No flag	5.7	0.7	6	1.1	-0.41	0.0038	0.011
A: BTC vs. Controls	TNFRSF21	NaN	t.test	No flag	7.3	0.3	7.2	0.4	0.12	3e-05	0.00012
B: BTC vs. Healthy controls	TNFRSF21	NaN	t.test	No flag	7.3	0.3	7.4	0.2	-0.068	0.03	0.064
C: BTC vs. Benign biliary tract disease	TNFRSF21	NaN	t.test	No flag	7.3	0.3	7.2	0.3	0.13	0.01	0.025
D: BTC vs. Non-cancer controls	TNFRSF21	NaN	t.test	No flag	7.3	0.3	7.1	0.4	0.25	2.5e-14	3.1e-13
E: iCC vs. pCC	TNFRSF21	NaN	t.test	No flag	7.5	0.3	7.4	0.2	0.081	0.16	0.26
F: iCC vs. GBC	TNFRSF21	NaN	wilcox.test	No flag	8.2	0.3	8	0.4	0.24	0.0029	0.024
G: iCC vs. dCC	TNFRSF21	NaN	wilcox.test	No flag	8.2	0.3	7.8	0.7	0.42	4.8e-06	0.00033
H: pCC vs. GBC	TNFRSF21	NaN	t.test	No flag	8.1	0.2	8	0.4	0.18	0.04	0.12
I: pCC vs. dCC	TNFRSF21	NaN	wilcox.test	No flag	8.1	0.2	7.8	0.7	0.36	0.0026	0.022
J: GBC vs. dCC	TNFRSF21	NaN	wilcox.test	No flag	8	0.4	7.8	0.7	0.18	0.16	0.31
K: Resectable vs. Locally advanced disease	TNFRSF21	NaN	wilcox.test	No flag	7.1	0.3	7.2	0.2	0.014	0.83	0.87
L: Resectable vs. Metastatic disease	TNFRSF21	NaN	wilcox.test	No flag	7.1	0.3	7.4	0.3	-0.12	0.039	0.08
M: Locally Advanced vs. Metastatic disease	TNFRSF21	NaN	t.test	No flag	7.2	0.2	7.4	0.3	-0.13	0.015	0.035
A: BTC vs. Controls	TNFRSF4	NaN	t.test	No flag	5.4	0.6	4.9	0.6	0.53	7.8e-16	1.2e-14
B: BTC vs. Healthy controls	TNFRSF4	NaN	t.test	No flag	5.4	0.6	4.9	0.5	0.46	9e-11	7.6e-10
C: BTC vs. Benign biliary tract disease	TNFRSF4	NaN	wilcox.test	No flag	5.4	0.6	5	0.5	0.38	0.0007	0.0024
D: BTC vs. Non-cancer controls	TNFRSF4	NaN	t.test	No flag	5.4	0.6	4.7	0.7	0.61	1.5e-15	2.1e-14
E: iCC vs. pCC	TNFRSF4	NaN	t.test	No flag	5.5	0.7	5.4	0.6	0.11	0.45	0.55
F: iCC vs. GBC	TNFRSF4	NaN	t.test	No flag	5.2	0.7	4.9	0.5	0.4	0.011	0.055
G: iCC vs. dCC	TNFRSF4	NaN	t.test	No flag	5.2	0.7	5.1	0.8	0.1	0.45	0.61
H: pCC vs. GBC	TNFRSF4	NaN	t.test	No flag	5.1	0.6	4.9	0.5	0.28	0.09	0.2
I: pCC vs. dCC	TNFRSF4	NaN	t.test	No flag	5.1	0.6	5.1	0.8	-0.019	0.89	0.94
J: GBC vs. dCC	TNFRSF4	NaN	t.test	No flag	4.9	0.5	5.1	0.8	-0.3	0.051	0.15
K: Resectable vs. Locally advanced disease	TNFRSF4	NaN	t.test	No flag	5.2	0.3	5.3	0.5	-0.075	0.57	0.67
L: Resectable vs. Metastatic disease	TNFRSF4	NaN	t.test	No flag	5.2	0.3	5.4	0.8	-0.2	0.097	0.17
M: Locally Advanced vs. Metastatic disease	TNFRSF4	NaN	t.test	No flag	5.3	0.5	5.4	0.8	-0.12	0.28	0.39
A: BTC vs. Controls	TNFRSF9	NaN	t.test	No flag	6.5	0.8	6	0.7	0.53	1.6e-17	3e-16
B: BTC vs. Healthy controls	TNFRSF9	NaN	t.test	No flag	6.5	0.8	6.2	0.5	0.35	7e-08	4.2e-07
C: BTC vs. Benign biliary tract disease	TNFRSF9	NaN	wilcox.test	No flag	6.5	0.8	6	0.3	0.38	0.00052	0.0018
D: BTC vs. Non-cancer controls	TNFRSF9	NaN	t.test	No flag	6.5	0.8	5.8	0.8	0.69	1.2e-20	2.9e-19
E: iCC vs. pCC	TNFRSF9	NaN	t.test	No flag	6.6	0.8	6.4	0.8	0.11	0.38	0.49
F: iCC vs. GBC	TNFRSF9	NaN	t.test	No flag	6.5	0.8	6.1	0.5	0.34	0.014	0.062
G: iCC vs. dCC	TNFRSF9	NaN	t.test	No flag	6.5	0.8	6.4	0.9	0.094	0.44	0.6
H: pCC vs. GBC	TNFRSF9	NaN	t.test	No flag	6.3	0.8	6.1	0.5	0.22	0.14	0.28
I: pCC vs. dCC	TNFRSF9	NaN	t.test	No flag	6.3	0.8	6.4	0.9	-0.023	0.87	0.93
J: GBC vs. dCC	TNFRSF9	NaN	t.test	No flag	6.1	0.5	6.4	0.9	-0.25	0.088	0.2
K: Resectable vs. Locally advanced disease	TNFRSF9	NaN	wilcox.test	No flag	6.4	0.6	6.1	0.5	0.11	0.42	0.53
L: Resectable vs. Metastatic disease	TNFRSF9	NaN	t.test	No flag	6.4	0.6	6.6	0.8	-0.13	0.39	0.5
M: Locally Advanced vs. Metastatic disease	TNFRSF9	NaN	wilcox.test	No flag	6.1	0.5	6.6	0.8	-0.24	0.041	0.084
A: BTC vs. Controls	TNFSF14	NaN	t.test	No flag	6.8	1.2	6.8	1.4	0.25	0.019	0.043
B: BTC vs. Healthy controls	TNFSF14	NaN	t.test	No flag	6.8	1.2	5.9	1.1	1.1	8.5e-15	1.1e-13
C: BTC vs. Benign biliary tract disease	TNFSF14	NaN	t.test	No flag	6.8	1.2	6.4	1.4	0.61	0.01	0.026
D: BTC vs. Non-cancer controls	TNFSF14	NaN	t.test	No flag	6.8	1.2	7.2	0.9	-0.4	0.00014	0.00054
E: iCC vs. pCC	TNFSF14	NaN	t.test	No flag	7	1.3	6.7	1.3	0.5	0.046	0.091
F: iCC vs. GBC	TNFSF14	NaN	t.test	No flag	5.4	1.3	4.9	1.1	0.6	0.0092	0.051
G: iCC vs. dCC	TNFSF14	NaN	t.test	No flag	5.4	1.3	5.9	1.7	-0.045	0.86	0.93
H: pCC vs. GBC	TNFSF14	NaN	t.test	No flag	5	1.3	4.9	1.1	0.056	0.83	0.93
I: pCC vs. dCC	TNFSF14	NaN	t.test	No flag	5	1.3	5.9	1.7	-0.59	0.056	0.16
J: GBC vs. dCC	TNFSF14	NaN	t.test	No flag	4.9	1.1	5.9	1.7	-0.65	0.027	0.099
K: Resectable vs. Locally advanced disease	TNFSF14	NaN	t.test	No flag	6.6	1.1	6.5	0.9	0.013	0.96	0.98
L: Resectable vs. Metastatic disease	TNFSF14	NaN	t.test	No flag	6.6	1.1	6.9	1.2	-0.41	0.12	0.2
M: Locally Advanced vs. Metastatic disease	TNFSF14	NaN	t.test	No flag	6.5	0.9	6.9	1.2	-0.42	0.041	0.084
A: BTC vs. Controls	TRAIL	NaN	t.test	No flag	8.3	0.5	8.5	0.6	-0.15	0.0024	0.0072
B: BTC vs. Healthy controls	TRAIL	NaN	t.test	No flag	8.3	0.5	8.7	0.3	-0.48	1.2e-19	2.5e-18
C: BTC vs. Benign biliary tract disease	TRAIL	NaN	wilcox.test	No flag	8.3	0.5	8.5	0.4	-0.14	0.25	0.36
D: BTC vs. Non-cancer controls	TRAIL	NaN	t.test	No flag	8.3	0.5	8.2	0.5	0.089	0.077	0.14
E: iCC vs. pCC	TRAIL	NaN	t.test	No flag	8.2	0.5	8.4	0.5	-0.2	0.078	0.14
F: iCC vs. GBC	TRAIL	NaN	t.test	No flag	7.9	0.5	8.2	0.6	-0.15	0.29	0.45
G: iCC vs. dCC	TRAIL	NaN	t.test	No flag	7.9	0.5	8.2	0.6	-0.26	0.014	0.062
H: pCC vs. GBC	TRAIL	NaN	t.test	No flag	8.1	0.5	8.2	0.6	0.045	0.76	0.87
I: pCC vs. dCC	TRAIL	NaN	t.test	No flag	8.1	0.5	8.2	0.6	-0.069	0.55	0.7
J: GBC vs. dCC	TRAIL	NaN	t.test	No flag	8.2	0.6	8.2	0.6	-0.11	0.42	0.58
K: Resectable vs. Locally advanced disease	TRAIL	NaN	t.test	No flag	8.5	0.6	8.3	0.4	-0.13	0.41	0.53
L: Resectable vs. Metastatic disease	TRAIL	NaN	t.test	No flag	8.5	0.6	8.3	0.6	0.0068	0.96	0.98
M: Locally Advanced vs. Metastatic disease	TRAIL	NaN	t.test	No flag	8.3	0.4	8.3	0.6	0.14	0.13	0.22
A: BTC vs. Controls	TWEAK	NaN	t.test	No flag	8.3	0.6	8.7	0.5	-0.44	2.8e-18	5.4e-17
B: BTC vs. Healthy controls	TWEAK	NaN	t.test	No flag	8.3	0.6	8.9	0.4	-0.65	1.9e-28	9.2e-27
C: BTC vs. Benign biliary tract disease	TWEAK	NaN	t.test	No flag	8.3	0.6	8.6	0.4	-0.31	0.0023	0.0072
D: BTC vs. Non-cancer controls	TWEAK	NaN	t.test	No flag	8.3	0.6	8.6	0.5	-0.31	6.7e-10	5e-09
E: iCC vs. pCC	TWEAK	NaN	t.test	No flag	8.1	0.5	8.4	0.7	-0.19	0.14	0.23
F: iCC vs. GBC	TWEAK	NaN	wilcox.test	No flag	6.5	0.5	6.6	0.7	-0.15	0.32	0.48
G: iCC vs. dCC	TWEAK	NaN	wilcox.test	No flag	6.5	0.5	6.9	1.7	-0.66	0.0048	0.032
H: pCC vs. GBC	TWEAK	NaN	t.test	No flag	6.7	0.7	6.6	0.7	0.00049	1	1
I: pCC vs. dCC	TWEAK	NaN	wilcox.test	No flag	6.7	0.7	6.9	1.7	-0.51	0.13	0.27
J: GBC vs. dCC	TWEAK	NaN	wilcox.test	No flag	6.6	0.7	6.9	1.7	-0.51	0.099	0.22
K: Resectable vs. Locally advanced disease	TWEAK	NaN	t.test	No flag	8.3	0.7	8.2	0.6	0.034	0.83	0.87
L: Resectable vs. Metastatic disease	TWEAK	NaN	t.test	No flag	8.3	0.7	8.2	0.6	-0.042	0.75	0.81
M: Locally Advanced vs. Metastatic disease	TWEAK	NaN	t.test	No flag	8.2	0.6	8.2	0.6	-0.077	0.48	0.59
A: BTC vs. Controls	VEGFA	NaN	t.test	No flag	8.6	0.8	8.3	0.7	0.42	3.4e-09	2.3e-08
B: BTC vs. Healthy controls	VEGFA	NaN	t.test	No flag	8.6	0.8	8.4	0.6	0.24	0.0023	0.0071
C: BTC vs. Benign biliary tract disease	VEGFA	NaN	wilcox.test	No flag	8.6	0.8	8	1.2	0.45	0.0077	0.02
D: BTC vs. Non-cancer controls	VEGFA	NaN	t.test	No flag	8.6	0.8	8.1	0.6	0.55	9.9e-12	8.8e-11
E: iCC vs. pCC	VEGFA	NaN	t.test	No flag	8.9	1	8.5	0.6	0.32	0.042	0.085
F: iCC vs. GBC	VEGFA	NaN	t.test	No flag	10	1	9.9	1	0.43	0.068	0.17
G: iCC vs. dCC	VEGFA	NaN	t.test	No flag	10	1	9.3	1.2	0.9	1.5e-05	0.00065
H: pCC vs. GBC	VEGFA	NaN	t.test	No flag	9.8	0.6	9.9	1	0.14	0.54	0.69
I: pCC vs. dCC	VEGFA	NaN	t.test	No flag	9.8	0.6	9.3	1.2	0.61	0.0032	0.025
J: GBC vs. dCC	VEGFA	NaN	t.test	No flag	9.9	1	9.3	1.2	0.47	0.073	0.18
K: Resectable vs. Locally advanced disease	VEGFA	NaN	t.test	No flag	8.5	0.6	8.3	0.4	0.088	0.64	0.72
L: Resectable vs. Metastatic disease	VEGFA	NaN	t.test	No flag	8.5	0.6	8.8	0.8	-0.32	0.076	0.14
M: Locally Advanced vs. Metastatic disease	VEGFA	NaN	t.test	No flag	8.3	0.4	8.8	0.8	-0.4	0.0036	0.011
A: BTC vs. Controls	VEGFR.2	NaN	t.test	No flag	7.9	0.3	8	0.4	-0.063	0.06	0.12
B: BTC vs. Healthy controls	VEGFR.2	NaN	t.test	No flag	7.9	0.3	8.1	0.4	-0.16	9.7e-05	0.00038
C: BTC vs. Benign biliary tract disease	VEGFR.2	NaN	wilcox.test	No flag	7.9	0.3	8	0.3	-0.2	0.0052	0.014
D: BTC vs. Non-cancer controls	VEGFR.2	NaN	t.test	No flag	7.9	0.3	7.9	0.4	0.034	0.36	0.48
E: iCC vs. pCC	VEGFR.2	NaN	wilcox.test	No flag	7.8	0.5	8	0.3	-0.23	0.014	0.033
F: iCC vs. GBC	VEGFR.2	NaN	wilcox.test	No flag	7.7	0.5	7.9	0.2	-0.22	0.027	0.099
G: iCC vs. dCC	VEGFR.2	NaN	wilcox.test	No flag	7.7	0.5	7.9	0.2	-0.28	0.0013	0.013
H: pCC vs. GBC	VEGFR.2	NaN	t.test	No flag	7.9	0.3	7.9	0.2	0.012	0.88	0.93
I: pCC vs. dCC	VEGFR.2	NaN	t.test	No flag	7.9	0.3	7.9	0.2	-0.05	0.45	0.61
J: GBC vs. dCC	VEGFR.2	NaN	t.test	No flag	7.9	0.2	7.9	0.2	-0.063	0.35	0.52
K: Resectable vs. Locally advanced disease	VEGFR.2	NaN	t.test	No flag	7.9	0.2	8	0.2	-0.099	0.19	0.3
L: Resectable vs. Metastatic disease	VEGFR.2	NaN	wilcox.test	No flag	7.9	0.2	7.9	0.4	0.084	0.7	0.77
M: Locally Advanced vs. Metastatic disease	VEGFR.2	NaN	wilcox.test	No flag	8	0.2	7.9	0.4	0.18	0.0098	0.025

## Sheet: Suppl. Tabel 5
Supplementary Table 5. Proportion score and coefficients for each proteins in each primary signature Abreviation: Sig, signature.
Protein	Proportion Score	Sig. 1	Sig. 2	Sig. 3	Sig. 4	Sig. 5	Sig. 6	Sig. 7	Sig. 8	Sig. 9	Sig. 10	Sig. 11	Sig. 12	Sig. 15	Sig. 18	Sig. 19	Sig. 20	CA19-9
X.Intercept.		-0.313	-0.308	-0.274	-0.279	-0.32	-0.359	-0.376	-0.406	-0.421	-0.388	-0.457	-0.38	-0.364	-0.354	-0.326	-0.258	-0.272
CA199	1	0.685	0.713	0.746	0.771	0.792	0.796	0.812	0.868	0.884	0.892	0.935	0.971	1.093	1.159	1.22	1.377	1.829
CCL20	0.986	0.463	0.472	0.494	0.519	0.537	0.573	0.586	0.682	0.685	0.726	0.8	0.88	1.241	1.351	1.411	1.345
CASP.8	0.91	-0.343	-0.331	-0.299	-0.316	-0.311	-0.33	-0.384	-0.334	-0.324	-0.328	-0.335	-0.388	-0.382	-0.404	-0.437
FASLG	0.904	-0.48	-0.502	-0.521	-0.546	-0.533	-0.511	-0.553	-0.562	-0.582	-0.625	-0.718	-0.69	-0.684	-0.655	-0.739
TWEAK	0.862	-0.434	-0.445	-0.479	-0.495	-0.475	-0.45	-0.503	-0.494	-0.541	-0.528	-0.61	-0.544	-0.548	-0.588
IL10	0.73	0.251	0.264	0.277	0.27	0.281	0.314	0.292	0.302	0.296	0.289	0.304	0.357	0.523
NCR1	0.594	0.207	0.185	0.165	0.182	0.226	0.255	0.219	0.29	0.283	0.302	0.339	0.384
IL6	0.56	0.222	0.231	0.224	0.258	0.275	0.301	0.289	0.363	0.372	0.363	0.412	0.439
MMP12	0.552	0.32	0.334	0.346	0.361	0.385	0.394	0.39	0.445	0.433	0.46	0.51	0.643
CXCL9	0.52	0.19	0.182	0.194	0.192	0.215	0.255	0.212	0.276	0.267	0.253	0.288
EGF	0.514	-0.166	-0.156	-0.188	-0.219	-0.212	-0.235	-0.253	-0.196	-0.217	-0.193	-0.273
MMP7	0.51	0.279	0.294	0.295	0.288	0.317	0.375	0.312	0.383	0.337	0.415	0.404
ADGRG1	0.47	0.226	0.216	0.215	0.22	0.2	0.204	0.204	0.242	0.259	0.249
PDGF.subunit.B	0.468	-0.254	-0.269	-0.299	-0.331	-0.311	-0.283	-0.345	-0.321	-0.373	-0.312
CAIX	0.464	0.225	0.222	0.23	0.224	0.245	0.302	0.303	0.351	0.356	0.378
IL4	0.436	0.208	0.222	0.231	0.22	0.215	0.208	0.211	0.217	0.218
CD28	0.432	-0.251	-0.273	-0.273	-0.284	-0.283	-0.258	-0.322	-0.265	-0.28
CSF.1	0.424	0.178	0.182	0.177	0.185	0.207	0.248	0.201	0.32	0.268
VEGFR.2	0.392	-0.258	-0.268	-0.271	-0.282	-0.28	-0.279	-0.318	-0.265
NOS3	0.34	0.225	0.215	0.191	0.215	0.234	0.226	0.228
IL12RB1	0.336	0.222	0.214	0.211	0.235	0.247	0.259	0.211
ADA	0.326	0.208	0.206	0.225	0.231	0.241	0.251	0.226
HGF	0.318	0.285	0.287	0.293	0.306	0.333	0.362	0.348
IL5	0.296	0.115	0.118	0.113	0.118	0.121	0.127
CD5	0.282	-0.255	-0.261	-0.292	-0.296	-0.265	-0.243
CD83	0.276	-0.151	-0.156	-0.145	-0.147	-0.129	-0.109
Gal.1	0.272	-0.28	-0.271	-0.292	-0.314	-0.282	-0.219
TNFRSF12A	0.238	0.179	0.182	0.189	0.193	0.223
FGF2	0.226	-0.151	-0.127	-0.107	-0.105	-0.097
MCP.1	0.202	0.135	0.158	0.145	0.124	0.171
CCL23	0.2	0.098	0.088	0.07	0.1	0.134
PTN	0.2	0.118	0.122	0.121	0.104	0.105
CX3CL1	0.176	0.149	0.144	0.13	0.117
CXCL1	0.174	0.211	0.229	0.221	0.216
MIC.A.B	0.174	0.007	0.004	0.005	0.004
TNFRSF9	0.162	0.18	0.17	0.164	0.172
DCN	0.154	0.049	0.041	0.027	0.008
GZMB	0.15	0.005	0.021	0.039
CD4	0.142	0.173	0.173	0.166
IL7	0.136	0.109	0.129	0.079
PD.L2	0.124	0.067	0.061	0.063
ICOSLG	0.114	-0.219	-0.217	-0.225
MCP.4	0.11	-0.161	-0.135	-0.161
PDCD1	0.094	0.167	0.143
CD40.L	0.092	-0.089	-0.08
CD70	0.084	-0.077	-0.088
LAP.TGF.beta.1	0.082	0.131	0.134
MCP.2	0.078	-0.094	-0.084
CCL3	0.072	0.074	0.086
CD27	0.07	-0.121	-0.128
IL12	0.07	-0.099	-0.103
CXCL10	0.066	0.048	0.044
CCL19	0.064	-0.11	-0.122
KLRD1	0.064	0.033	0.014
TRAIL	0.064	-0.051	-0.052
CCL4	0.06	-0.021	-0.017
ANGPT1	0.056	-0.1	-0.089
LAMP3	0.056	0.033	0.027
CXCL12	0.052	-0.044	-0.048
Gal.9	0.052	0.126	0.135
CD8A	0.05	-0.107	-0.12
CXCL5	0.044	0.106
TNFRSF21	0.044	0.013
GZMH	0.04	-0.018
MCP.3	0.038	0.092
IL18	0.036	-0.011
CRTAM	0.034	-0.096
PGF	0.032	-0.019
HO.1	0.03	-0.013
CCL17	0.026	0.054
CXCL13	0.024	-0.105
VEGFA	0.024	0.034
TNFSF14	0.022	-0.006
IL8	0.02	0.061
CXCL11	0.018	0.064
ANGPT2	0.012	-0.006
CD244	0.012	-0.06
PD.L1	0.01	0.054
GZMA	0.008	-0.036
TIE2	0.008	-0.087
CD40	0.006	0.087
TNFRSF4	0.006	-0.03

## Sheet: Suppl. Tabel 6
Supplementary Table 6. Ability of all signatures to discriminate BTC from controls All values are presented with bootstrapped 95 % confidence intervals in parentheses in the tables, except thresholds. Abbreviations: AUC, area under receiver operating characteristics curve; BPse, best point sensitivity; BPsp, best point specificity; BPt, the threshold for the Best point; FSEse, sensitivity for the…
Performance in detection set of discovery cohort
Signature	N proteins	AUC	BPse	BPsp	PPV	NPV	BPt	FSEse	FSEsp	FSEt	FSPse	FSPsp	FSPt
1	82	0.97 (0.94-1)	0.96 (0.91-1)	0.94 (0.88-0.98)	0.92 (0.85-0.98)	0.97 (0.94-1)	0.42	0.96 (0.91-1)	0.94 (0.89-0.98)	0.42	0.86 (0.78-0.95)	0.97 (0.94-1)	0.65
2	61	0.98 (0.97-0.99)	0.98 (0.91-1)	0.92 (0.88-0.98)	0.9 (0.85-0.98)	0.98 (0.94-1)	0.34	0.98 (0.95-1)	0.92 (0.86-0.97)	0.34	0.91 (0.83-0.98)	0.95 (0.9-0.98)	0.52
3	43	0.98 (0.97-1)	0.98 (0.91-1)	0.94 (0.9-1)	0.92 (0.88-1)	0.98 (0.94-1)	0.35	0.98 (0.95-1)	0.94 (0.89-0.98)	0.35	0.96 (0.91-1)	0.95 (0.9-0.98)	0.4
4	37	0.98 (0.95-1)	0.98 (0.93-1)	0.96 (0.92-1)	0.95 (0.91-1)	0.98 (0.95-1)	0.4	0.98 (0.95-1)	0.96 (0.91-1)	0.4	0.98 (0.95-1)	0.96 (0.91-1)	0.4
5	32	0.98 (0.96-1)	0.98 (0.93-1)	0.97 (0.94-1)	0.96 (0.92-1)	0.98 (0.95-1)	0.38	0.98 (0.95-1)	0.97 (0.94-1)	0.38	0.98 (0.95-1)	0.97 (0.94-1)	0.38
6	27	0.99 (0.98-1)	0.96 (0.93-1)	0.97 (0.92-1)	0.96 (0.9-1)	0.97 (0.95-1)	0.46	0.96 (0.91-1)	0.97 (0.94-1)	0.46	0.96 (0.91-1)	0.97 (0.94-1)	0.46
7	23	0.98 (0.95-1)	0.98 (0.93-1)	0.96 (0.91-1)	0.95 (0.89-1)	0.98 (0.95-1)	0.42	0.98 (0.95-1)	0.96 (0.91-1)	0.42	0.98 (0.95-1)	0.96 (0.91-1)	0.42
8	19	0.99 (0.97-1)	0.98 (0.93-1)	0.95 (0.91-1)	0.93 (0.89-1)	0.98 (0.95-1)	0.36	0.98 (0.95-1)	0.95 (0.9-0.98)	0.36	0.98 (0.95-1)	0.95 (0.9-0.98)	0.36
9	18	0.98 (0.97-1)	0.96 (0.93-1)	0.96 (0.91-1)	0.95 (0.89-1)	0.97 (0.95-1)	0.47	0.96 (0.91-1)	0.96 (0.91-1)	0.47	0.96 (0.91-1)	0.96 (0.91-1)	0.47
10	15	0.98 (0.97-1)	1 (0.98-1)	0.95 (0.9-0.98)	0.93 (0.88-0.98)	1 (0.98-1)	0.36	1 (1-1)	0.95 (0.9-0.98)	0.36	1 (1-1)	0.95 (0.9-0.98)	0.36
11	12	0.98 (0.94-1)	0.95 (0.91-1)	0.98 (0.92-1)	0.98 (0.9-1)	0.96 (0.94-1)	0.56	0.95 (0.88-1)	0.98 (0.96-1)	0.56	0.95 (0.88-1)	0.98 (0.96-1)	0.56
12	9	0.99 (0.99-1)	1 (0.95-1)	0.95 (0.91-1)	0.93 (0.89-1)	1 (0.96-1)	0.4	1 (1-1)	0.95 (0.9-0.98)	0.4	1 (1-1)	0.95 (0.9-0.98)	0.4
15	6	0.99 (0.98-1)	1 (0.93-1)	0.92 (0.88-1)	0.91 (0.85-1)	1 (0.95-1)	0.36	1 (1-1)	0.92 (0.86-0.97)	0.36	0.95 (0.88-1)	0.95 (0.9-0.98)	0.44
18	5	0.99 (0.98-1)	0.96 (0.95-1)	0.95 (0.88-0.98)	0.93 (0.85-0.98)	0.97 (0.96-1)	0.44	0.96 (0.91-1)	0.95 (0.9-0.98)	0.44	0.96 (0.91-1)	0.95 (0.9-0.98)	0.44
19	4	0.99 (0.98-1)	0.95 (0.91-1)	0.97 (0.91-1)	0.96 (0.89-1)	0.96 (0.94-1)	0.49	0.95 (0.88-1)	0.97 (0.94-1)	0.49	0.95 (0.9-1)	0.97 (0.94-1)	0.49
20	2	0.96 (0.92-0.99)	0.98 (0.86-1)	0.86 (0.82-0.97)	0.84 (0.8-0.96)	0.98 (0.9-1)	0.29	0.98 (0.95-1)	0.86 (0.78-0.94)	0.29	0.83 (0.73-0.91)	0.95 (0.9-0.98)	0.52
CA19-9	1	0.94 (0.9-0.98)	0.78 (0.73-0.96)	0.97 (0.82-1)	0.96 (0.78-1)	0.86 (0.83-0.97)	0.48	0.95 (0.88-1)	0.69 (0.58-0.78)	0.29	0.78 (0.68-0.88)	0.97 (0.94-1)	0.48
Performance in replication set of discovery cohort
Signature	N proteins	AUC	BPse	BPsp	PPV	NPV	BPt	FSEse	FSEsp	FSEt	FSPse	FSPsp	FSPt
1	82	0.99 (0.98-1)	0.96 (0.91-1)	0.96 (0.9-1)	0.95 (0.88-1)	0.97 (0.94-1)	0.58	0.96 (0.91-1)	0.96 (0.91-1)	0.58	0.96 (0.91-1)	0.96 (0.91-1)	0.58
2	61	0.99 (0.98-1)	0.96 (0.91-1)	0.95 (0.89-1)	0.93 (0.86-1)	0.97 (0.94-1)	0.55	0.96 (0.91-1)	0.95 (0.9-0.98)	0.55	0.96 (0.91-1)	0.95 (0.9-0.98)	0.55
3	43	0.99 (0.98-1)	0.96 (0.91-1)	0.95 (0.89-1)	0.93 (0.87-1)	0.97 (0.94-1)	0.5	0.96 (0.91-1)	0.95 (0.9-0.98)	0.5	0.96 (0.91-1)	0.95 (0.9-0.98)	0.5
4	37	0.99 (0.98-1)	0.96 (0.91-1)	0.95 (0.89-1)	0.93 (0.87-1)	0.97 (0.94-1)	0.5	0.96 (0.91-1)	0.95 (0.9-0.98)	0.5	0.96 (0.91-1)	0.95 (0.9-0.98)	0.5
5	32	0.99 (0.98-1)	0.96 (0.91-1)	0.95 (0.89-1)	0.93 (0.87-1)	0.97 (0.94-1)	0.49	0.96 (0.91-1)	0.95 (0.9-0.98)	0.49	0.96 (0.91-1)	0.95 (0.9-0.98)	0.49
6	27	0.99 (0.98-1)	0.96 (0.91-1)	0.95 (0.89-1)	0.93 (0.86-1)	0.97 (0.94-1)	0.55	0.96 (0.91-1)	0.95 (0.9-0.98)	0.55	0.96 (0.91-1)	0.95 (0.9-0.98)	0.55
7	23	0.98 (0.97-0.99)	0.96 (0.91-1)	0.95 (0.89-1)	0.93 (0.86-1)	0.97 (0.94-1)	0.58	0.96 (0.91-1)	0.95 (0.9-0.98)	0.58	0.96 (0.91-1)	0.95 (0.9-0.98)	0.58
8	19	0.98 (0.97-0.99)	0.96 (0.91-1)	0.95 (0.89-0.98)	0.93 (0.87-0.98)	0.97 (0.94-1)	0.6	0.96 (0.91-1)	0.95 (0.9-0.98)	0.6	0.96 (0.91-1)	0.95 (0.9-0.98)	0.6
9	18	0.98 (0.97-0.99)	0.96 (0.9-1)	0.93 (0.89-1)	0.92 (0.86-1)	0.97 (0.93-1)	0.56	0.96 (0.91-1)	0.93 (0.87-0.98)	0.56	0.95 (0.88-1)	0.95 (0.89-0.98)	0.65
10	15	0.98 (0.97-0.99)	0.96 (0.91-1)	0.93 (0.89-0.98)	0.92 (0.86-0.98)	0.97 (0.93-1)	0.46	0.96 (0.91-1)	0.93 (0.87-0.98)	0.46	0.95 (0.88-1)	0.95 (0.9-0.98)	0.57
11	12	0.98 (0.97-0.99)	0.96 (0.91-1)	0.93 (0.89-0.98)	0.92 (0.86-0.98)	0.97 (0.93-1)	0.47	0.96 (0.91-1)	0.93 (0.87-0.98)	0.47	0.95 (0.9-1)	0.95 (0.9-0.98)	0.62
12	9	0.98 (0.97-0.99)	0.95 (0.88-1)	0.93 (0.86-0.98)	0.92 (0.84-0.98)	0.96 (0.92-1)	0.54	0.95 (0.88-1)	0.93 (0.87-0.98)	0.54	0.91 (0.83-0.98)	0.95 (0.9-0.98)	0.63
15	6	0.98 (0.97-1)	0.98 (0.93-1)	0.92 (0.87-1)	0.9 (0.85-1)	0.98 (0.95-1)	0.33	0.98 (0.95-1)	0.92 (0.86-0.97)	0.33	0.95 (0.88-1)	0.95 (0.9-0.98)	0.47
18	5	0.98 (0.96-1)	0.98 (0.93-1)	0.93 (0.89-0.98)	0.92 (0.86-0.98)	0.98 (0.95-1)	0.42	0.98 (0.95-1)	0.93 (0.89-0.98)	0.42	0.95 (0.9-1)	0.95 (0.9-0.98)	0.51
19	4	0.98 (0.97-1)	0.98 (0.91-1)	0.92 (0.87-1)	0.9 (0.85-1)	0.98 (0.93-1)	0.41	0.98 (0.95-1)	0.92 (0.86-0.97)	0.41	0.91 (0.85-0.98)	0.96 (0.91-1)	0.56
20	2	0.97 (0.95-0.99)	0.96 (0.91-1)	0.9 (0.83-0.97)	0.88 (0.81-0.96)	0.97 (0.93-1)	0.4	0.96 (0.91-1)	0.9 (0.83-0.96)	0.4	0.72 (0.6-0.83)	0.97 (0.93-1)	0.66
CA19-9	1	0.92 (0.87-0.96)	0.85 (0.72-0.95)	0.87 (0.79-0.98)	0.83 (0.75-0.97)	0.89 (0.82-0.95)	0.41	0.95 (0.88-1)	0.56 (0.45-0.67)	0.26	0.73 (0.62-0.83)	0.95 (0.9-0.98)	0.52
Performance in validation cohort 1
Signature	N proteins	AUC	BPse	BPsp	PPV	NPV	BPt	FSEse	FSEsp	FSEt	FSPse	FSPsp	FSPt
1	82	0.96 (0.94-0.98)	0.94 (0.89-0.98)	0.87 (0.84-0.92)	0.78 (0.73-0.86)	0.97 (0.94-0.99)	0.42	0.95 (0.91-0.99)	0.8 (0.75-0.85)	0.28	0.77 (0.69-0.84)	0.96 (0.93-0.98)	0.79
2	61	0.97 (0.95-0.98)	0.94 (0.88-0.98)	0.88 (0.85-0.94)	0.79 (0.75-0.89)	0.97 (0.94-0.99)	0.45	0.95 (0.91-0.99)	0.86 (0.82-0.9)	0.38	0.79 (0.71-0.86)	0.95 (0.92-0.97)	0.74
3	43	0.97 (0.95-0.98)	0.92 (0.87-0.98)	0.92 (0.85-0.96)	0.84 (0.75-0.91)	0.96 (0.94-0.99)	0.58	0.95 (0.92-0.99)	0.87 (0.82-0.91)	0.45	0.84 (0.78-0.91)	0.95 (0.92-0.97)	0.7
4	37	0.97 (0.96-0.98)	0.91 (0.88-0.99)	0.93 (0.85-0.96)	0.86 (0.75-0.92)	0.95 (0.94-0.99)	0.61	0.95 (0.91-0.99)	0.88 (0.84-0.92)	0.45	0.85 (0.78-0.92)	0.95 (0.92-0.97)	0.68
5	32	0.97 (0.96-0.99)	0.92 (0.87-0.99)	0.93 (0.86-0.97)	0.86 (0.77-0.94)	0.96 (0.94-0.99)	0.59	0.96 (0.92-0.99)	0.88 (0.84-0.92)	0.45	0.89 (0.83-0.94)	0.95 (0.92-0.97)	0.66
6	27	0.97 (0.95-0.98)	0.95 (0.89-0.99)	0.88 (0.85-0.95)	0.8 (0.75-0.89)	0.97 (0.94-0.99)	0.47	0.95 (0.92-0.99)	0.88 (0.84-0.92)	0.47	0.8 (0.72-0.87)	0.96 (0.94-0.98)	0.74
7	23	0.96 (0.95-0.98)	0.93 (0.85-0.98)	0.88 (0.83-0.95)	0.79 (0.73-0.91)	0.96 (0.93-0.99)	0.48	0.95 (0.91-0.99)	0.84 (0.8-0.89)	0.37	0.81 (0.74-0.88)	0.95 (0.92-0.97)	0.72
8	19	0.96 (0.95-0.98)	0.92 (0.84-0.97)	0.91 (0.85-0.97)	0.83 (0.76-0.93)	0.96 (0.93-0.98)	0.58	0.95 (0.92-0.99)	0.8 (0.75-0.85)	0.26	0.83 (0.76-0.9)	0.96 (0.93-0.98)	0.77
9	18	0.97 (0.95-0.98)	0.89 (0.84-0.97)	0.93 (0.86-0.97)	0.87 (0.76-0.94)	0.94 (0.93-0.98)	0.63	0.95 (0.91-0.99)	0.82 (0.77-0.87)	0.29	0.85 (0.79-0.92)	0.95 (0.92-0.97)	0.72
10	15	0.96 (0.95-0.98)	0.9 (0.84-0.96)	0.92 (0.87-0.97)	0.85 (0.77-0.93)	0.95 (0.92-0.98)	0.59	0.95 (0.92-0.99)	0.79 (0.73-0.84)	0.26	0.84 (0.77-0.91)	0.95 (0.92-0.97)	0.71
11	12	0.96 (0.94-0.98)	0.9 (0.84-0.97)	0.89 (0.83-0.96)	0.8 (0.72-0.91)	0.95 (0.92-0.98)	0.48	0.95 (0.91-0.99)	0.77 (0.71-0.82)	0.26	0.82 (0.75-0.88)	0.95 (0.92-0.97)	0.64
12	9	0.96 (0.94-0.97)	0.89 (0.83-0.96)	0.9 (0.82-0.95)	0.8 (0.72-0.89)	0.94 (0.92-0.98)	0.47	0.95 (0.92-0.99)	0.78 (0.72-0.82)	0.29	0.77 (0.69-0.85)	0.95 (0.92-0.98)	0.73
15	6	0.95 (0.93-0.97)	0.9 (0.84-0.98)	0.88 (0.8-0.94)	0.79 (0.69-0.87)	0.95 (0.92-0.98)	0.49	0.97 (0.93-1)	0.77 (0.72-0.82)	0.3	0.74 (0.66-0.82)	0.95 (0.92-0.97)	0.71
18	5	0.94 (0.92-0.96)	0.92 (0.82-0.97)	0.83 (0.79-0.94)	0.72 (0.68-0.87)	0.96 (0.91-0.98)	0.4	0.95 (0.91-0.99)	0.7 (0.63-0.75)	0.26	0.69 (0.61-0.78)	0.95 (0.92-0.97)	0.75
19	4	0.94 (0.91-0.96)	0.92 (0.81-0.95)	0.84 (0.81-0.93)	0.73 (0.7-0.86)	0.95 (0.91-0.97)	0.42	0.95 (0.91-0.99)	0.72 (0.66-0.78)	0.3	0.7 (0.62-0.78)	0.95 (0.92-0.97)	0.75
20	2	0.94 (0.91-0.96)	0.91 (0.8-0.95)	0.85 (0.81-0.95)	0.74 (0.7-0.88)	0.95 (0.91-0.97)	0.4	0.95 (0.92-0.99)	0.58 (0.52-0.64)	0.24	0.76 (0.68-0.84)	0.95 (0.92-0.97)	0.65
CA19-9	1	0.9 (0.87-0.94)	0.73 (0.66-0.97)	0.93 (0.66-0.97)	0.84 (0.57-0.93)	0.88 (0.85-0.98)	0.57	0.95 (0.91-0.99)	0.65 (0.59-0.71)	0.33	0.63 (0.54-0.72)	0.97 (0.95-0.99)	0.63

## Sheet: Suppl. Tabel 7
Supplementary Table 7. Signature performance in validation cohort 1 using only stable serum/plasma proteins All values are presented with bootstrapped 95 % confidence intervals in parentheses in the tables, except thresholds. Abbreviations: AUC, area under receiver operating characteristics curve; BPse, best point sensitivity; BPsp, best point specificity; BPt, the threshold for the best point; N…
Signature	N proteins	Proteins included	AUC	BPse	BPsp	PPV	NPV	BPt
1	43	TNFRSF9, TIE2, PGF, IL6, ADGRG1, CRTAM, TRAIL, CXCL9, CD8A, CAIX, Gal.9, VEGFR.2, IL18, GZMH, PDCD1, FASLG, CD28, CCL19, Gal.1, CD27, HO.1, CX3CL1, CXCL10, CD70, IL10, CD5, CCL3, NCR1, TNFRSF21, TNFRSF4, MIC.A.B, CXCL12, LAMP3, ICOSLG, PD.L2, IL12RB1, CCL20, KLRD1, CD83, IL12, CSF.1, CA199	0.96 (0.94-0.98)	0.92 (0.83-0.98)	0.87 (0.78-0.95)	0.77 (0.68-0.9)	0.95 (0.92-0.99)	0.45
2	40	TNFRSF9, TIE2, PGF, IL6, ADGRG1, CRTAM, TRAIL, CXCL9, CD8A, CAIX, Gal.9, VEGFR.2, IL18, GZMH, PDCD1, FASLG, CD28, CCL19, Gal.1, HO.1, CX3CL1, CD70, IL10, CD5, CCL3, NCR1, TNFRSF21, MIC.A.B, CXCL12, LAMP3, ICOSLG, PD.L2, IL12RB1, CCL20, KLRD1, CD83, IL12, CSF.1, CA199	0.96 (0.94-0.98)	0.92 (0.83-0.98)	0.87 (0.8-0.95)	0.77 (0.69-0.9)	0.95 (0.92-0.99)	0.45
3	36	TNFRSF9, PGF, IL6, ADGRG1, CRTAM, TRAIL, CXCL9, CD8A, CAIX, Gal.9, VEGFR.2, IL18, PDCD1, FASLG, CD28, CCL19, Gal.1, CD27, HO.1, CD70, IL10, CD5, CCL3, NCR1, MIC.A.B, CXCL12, LAMP3, ICOSLG, PD.L2, IL12RB1, CCL20, KLRD1, CD83, CSF.1, CA199	0.96 (0.94-0.98)	0.9 (0.84-0.97)	0.9 (0.82-0.96)	0.81 (0.71-0.91)	0.95 (0.92-0.98)	0.49
4	29	TNFRSF9, PGF, IL6, ADGRG1, CRTAM, CXCL9, CD8A, CAIX, Gal.9, VEGFR.2, PDCD1, FASLG, CD28, Gal.1, CD27, CX3CL1, CD70, IL10, CD5, NCR1, MIC.A.B, CXCL12, ICOSLG, IL12RB1, CCL20, CD83, CSF.1, CA199	0.96 (0.95-0.98)	0.91 (0.84-0.97)	0.9 (0.82-0.95)	0.81 (0.71-0.9)	0.95 (0.92-0.98)	0.48
5	24	TNFRSF9, IL6, ADGRG1, CRTAM, CXCL9, CAIX, Gal.9, VEGFR.2, FASLG, CD28, Gal.1, CD27, CX3CL1, IL10, CD5, CCL3, NCR1, MIC.A.B, ICOSLG, CCL20, CD83, CSF.1, CA199	0.96 (0.95-0.98)	0.91 (0.84-0.98)	0.9 (0.82-0.96)	0.82 (0.71-0.91)	0.95 (0.93-0.99)	0.49
6	23	TNFRSF9, IL6, ADGRG1, CRTAM, CXCL9, CAIX, VEGFR.2, FASLG, CD28, Gal.1, CD27, CX3CL1, IL10, CD5, CCL3, NCR1, MIC.A.B, ICOSLG, IL12RB1, CD83, CSF.1, CA199	0.96 (0.95-0.98)	0.89 (0.83-0.97)	0.91 (0.82-0.97)	0.82 (0.71-0.93)	0.94 (0.92-0.98)	0.51
7	19	TNFRSF9, IL6, ADGRG1, CXCL9, CAIX, VEGFR.2, FASLG, CD28, Gal.1, CX3CL1, IL10, CD5, NCR1, ICOSLG, IL12RB1, CCL20, CD83, CSF.1, CA199	0.96 (0.95-0.98)	0.91 (0.82-0.97)	0.89 (0.82-0.97)	0.79 (0.72-0.94)	0.95 (0.92-0.98)	0.45
9	16	IL6, ADGRG1, CXCL9, CAIX, VEGFR.2, FASLG, CD28, Gal.1, CX3CL1, IL10, CD5, NCR1, IL12RB1, CCL20, CSF.1, CA199	0.97 (0.95-0.98)	0.92 (0.84-0.97)	0.9 (0.85-0.97)	0.81 (0.75-0.95)	0.96 (0.92-0.98)	0.44
11	14	IL6, ADGRG1, CXCL9, CAIX, VEGFR.2, FASLG, CD28, Gal.1, IL10, CD5, NCR1, CCL20, CSF.1, CA199	0.97 (0.95-0.98)	0.94 (0.85-0.98)	0.88 (0.85-0.97)	0.79 (0.75-0.93)	0.97 (0.93-0.99)	0.39
12	11	IL6, ADGRG1, CXCL9, CAIX, VEGFR.2, FASLG, Gal.1, IL10, NCR1, CCL20, CA199	0.97 (0.95-0.98)	0.94 (0.85-0.98)	0.88 (0.85-0.96)	0.79 (0.75-0.92)	0.97 (0.93-0.99)	0.37
13	10	ADGRG1, CXCL9, CAIX, VEGFR.2, FASLG, Gal.1, IL10, NCR1, CCL20, CA199	0.96 (0.95-0.98)	0.93 (0.86-0.98)	0.89 (0.85-0.96)	0.8 (0.75-0.91)	0.96 (0.93-0.99)	0.4
14	9	ADGRG1, CXCL9, CAIX, FASLG, Gal.1, IL10, NCR1, CCL20, CA199	0.97 (0.95-0.98)	0.93 (0.86-0.97)	0.9 (0.87-0.97)	0.82 (0.77-0.93)	0.96 (0.93-0.98)	0.43
15	7	ADGRG1, CXCL9, CAIX, FASLG, IL10, CCL20, CA199	0.95 (0.93-0.97)	0.89 (0.83-0.94)	0.9 (0.87-0.95)	0.82 (0.76-0.9)	0.94 (0.91-0.97)	0.53
17	5	CXCL9, FASLG, IL10, CCL20, CA199	0.95 (0.93-0.97)	0.86 (0.82-0.96)	0.9 (0.81-0.95)	0.81 (0.7-0.89)	0.93 (0.91-0.98)	0.5
18	4	FASLG, IL10, CCL20, CA199	0.95 (0.93-0.97)	0.86 (0.82-0.95)	0.92 (0.84-0.95)	0.83 (0.73-0.91)	0.93 (0.91-0.97)	0.54
20	3	FASLG, CCL20, CA199	0.94 (0.91-0.96)	0.91 (0.81-0.95)	0.86 (0.83-0.95)	0.75 (0.71-0.9)	0.95 (0.91-0.97)	0.43
CA19-9	1	CA199	0.9 (0.87-0.94)	0.73 (0.66-0.97)	0.93 (0.66-0.97)	0.84 (0.57-0.93)	0.88 (0.85-0.98)	0.57

## Sheet: Suppl. Tabel 8
Supplementary Table 8. Ability of all signatures to discriminate BTC from controls after excluding CA19-9 All values are presented with bootstrapped 95 % confidence intervals in parentheses in the tables, except thresholds. *Delong test were used to compare the AUC of each protein signature, with and without CA19-9 added as a predictor Abbreviations: AUC, area under receiver operating characteris…
		Perfomance Detection set				Replication				Validation 1
Signature	N proteins	AUC	BPse	BPsp	P-value*	AUC	BPse	BPsp	P-value*	AUC	BPse	BPsp	P-value*
1	81	0.97 (0.93-1)	0.96 (0.9-1)	0.92 (0.86-0.98)	0.105	0.98 (0.97-1)	0.96 (0.9-1)	0.95 (0.9-1)	0.117	0.95 (0.92-0.97)	0.89 (0.82-0.98)	0.87 (0.78-0.93)	<0.001
2	60	0.98 (0.96-0.99)	0.98 (0.9-1)	0.91 (0.88-1)	0.130	0.98 (0.97-1)	0.96 (0.91-1)	0.95 (0.9-1)	0.110	0.95 (0.93-0.97)	0.92 (0.83-0.97)	0.86 (0.81-0.95)	<0.001
3	42	0.98 (0.97-1)	0.96 (0.9-1)	0.95 (0.9-1)	0.347	0.98 (0.97-0.99)	0.96 (0.9-1)	0.92 (0.87-1)	0.098	0.95 (0.93-0.97)	0.89 (0.84-0.97)	0.9 (0.82-0.94)	<0.001
4	36	0.98 (0.95-1)	0.96 (0.93-1)	0.96 (0.91-1)	0.078	0.98 (0.97-0.99)	0.93 (0.9-1)	0.96 (0.86-1)	0.061	0.96 (0.94-0.98)	0.94 (0.84-0.98)	0.85 (0.82-0.96)	<0.001
5	31	0.98 (0.95-1)	0.96 (0.91-1)	0.97 (0.92-1)	0.104	0.98 (0.97-0.99)	0.95 (0.9-1)	0.95 (0.87-0.98)	0.059	0.96 (0.94-0.98)	0.95 (0.83-0.99)	0.86 (0.82-0.97)	0.001
6	26	0.98 (0.97-1)	0.96 (0.91-1)	0.95 (0.9-1)	0.063	0.98 (0.97-0.99)	0.96 (0.91-1)	0.92 (0.86-0.98)	0.054	0.95 (0.93-0.97)	0.9 (0.82-0.99)	0.87 (0.79-0.96)	<0.001
7	22	0.97 (0.94-1)	0.96 (0.93-1)	0.96 (0.9-1)	0.069	0.98 (0.96-0.99)	0.96 (0.88-1)	0.91 (0.86-0.98)	0.02	0.95 (0.92-0.97)	0.89 (0.79-0.97)	0.86 (0.78-0.96)	<0.001
8	18	0.98 (0.97-1)	0.96 (0.91-1)	0.96 (0.9-1)	0.109	0.98 (0.96-0.99)	0.96 (0.91-1)	0.93 (0.87-0.98)	0.038	0.95 (0.93-0.97)	0.91 (0.78-0.96)	0.86 (0.83-0.97)	<0.001
9	17	0.98 (0.96-1)	0.95 (0.91-1)	0.96 (0.89-1)	0.056	0.97 (0.96-0.99)	0.96 (0.9-1)	0.91 (0.86-0.97)	0.027	0.95 (0.94-0.97)	0.92 (0.8-0.96)	0.86 (0.82-0.97)	<0.001
10	14	0.98 (0.96-1)	0.98 (0.96-1)	0.96 (0.91-1)	0.179	0.98 (0.96-0.99)	0.96 (0.9-1)	0.91 (0.86-0.97)	0.023	0.95 (0.92-0.97)	0.88 (0.77-0.93)	0.89 (0.84-0.97)	<0.001
11	11	0.97 (0.94-1)	0.96 (0.91-1)	0.95 (0.9-1)	0.311	0.97 (0.96-0.99)	0.96 (0.91-1)	0.92 (0.87-0.98)	0.025	0.94 (0.91-0.96)	0.84 (0.77-0.93)	0.91 (0.81-0.96)	<0.001
12	8	0.99 (0.98-1)	0.98 (0.96-1)	0.95 (0.89-0.98)	0.092	0.97 (0.95-0.99)	0.93 (0.85-1)	0.92 (0.85-0.98)	0.023	0.93 (0.91-0.96)	0.88 (0.76-0.93)	0.84 (0.81-0.95)	<0.001
15	5	0.98 (0.96-1)	1 (1-1)	0.94 (0.88-0.98)	0.128	0.97 (0.96-0.99)	0.95 (0.9-1)	0.93 (0.87-0.98)	0.046	0.91 (0.88-0.94)	0.81 (0.75-0.92)	0.89 (0.79-0.94)	<0.001
18	4	0.98 (0.96-0.99)	1 (0.95-1)	0.91 (0.86-0.98)	0.107	0.97 (0.94-0.99)	0.93 (0.86-1)	0.93 (0.86-0.98)	0.024	0.89 (0.86-0.93)	0.73 (0.69-0.93)	0.91 (0.71-0.94)	<0.001
19	3	0.97 (0.94-0.99)	0.88 (0.85-1)	0.96 (0.84-0.98)	0.019	0.96 (0.93-0.99)	0.91 (0.85-1)	0.93 (0.83-0.98)	0.010	0.88 (0.84-0.92)	0.8 (0.73-0.91)	0.85 (0.74-0.9)	<0.001
20	1	0.93 (0.89-0.98)	0.96 (0.78-1)	0.82 (0.75-0.97)	0.009	0.93 (0.89-0.97)	0.91 (0.78-0.96)	0.84 (0.78-0.97)	0.003	0.87 (0.83-0.91)	0.78 (0.68-0.86)	0.86 (0.8-0.94)	<0.001

## Sheet: Suppl. Tabel 9
Supplementary Table 9. Ability of all signatures to discriminate subgroups of patients with BTC from subgroups of controls All values are presented with bootstrapped 95 % confidence intervals in parentheses in the tables, except thresholds. Abbreviations: AUC, area under receiver operating characteristics curve; BPse, best point sensitivity; BPsp, best point specificity; BPt, the threshold for th…
			Detection set of discovery cohort			Replication set of discovery cohort			Validation cohort 1
	Signature	N proteins	AUC	BPse	BPsp	AUC	BPse	BPsp	AUC	BPse	BPsp
iCC vs controls	1	82	0.98 (0.96-1)	0.96 (0.88-1)	0.97 (0.94-1)	0.99 (0.98-1)	0.97 (0.94-1)	0.97 (0.9-1)	0.99 (0.99-1)	1 (0.97-1)	0.95 (0.92-0.99)
iCC vs controls	2	61	0.98 (0.96-1)	0.96 (0.88-1)	0.96 (0.91-1)	0.99 (0.98-1)	0.97 (0.94-1)	0.96 (0.9-1)	0.99 (0.99-1)	1 (1-1)	0.97 (0.96-1)
iCC vs controls	3	43	0.98 (0.96-1)	0.96 (0.88-1)	0.97 (0.91-1)	0.99 (0.98-1)	1 (0.97-1)	0.95 (0.9-1)	0.99 (0.99-1)	1 (1-1)	0.98 (0.96-0.99)
iCC vs controls	4	37	0.98 (0.96-1)	0.96 (0.88-1)	0.96 (0.89-1)	0.99 (0.98-1)	1 (0.97-1)	0.95 (0.9-1)	0.99 (0.99-1)	1 (1-1)	0.97 (0.95-0.99)
iCC vs controls	5	32	0.98 (0.96-1)	0.96 (0.88-1)	0.97 (0.9-1)	0.99 (0.98-1)	1 (0.97-1)	0.95 (0.91-1)	0.99 (0.99-1)	1 (0.97-1)	0.95 (0.93-0.99)
iCC vs controls	6	27	0.98 (0.97-1)	0.96 (0.92-1)	0.96 (0.87-1)	0.99 (0.98-1)	1 (0.97-1)	0.95 (0.9-1)	0.99 (0.99-1)	0.97 (0.94-1)	0.96 (0.91-0.99)
iCC vs controls	7	23	0.98 (0.96-1)	0.96 (0.88-1)	0.96 (0.88-1)	0.99 (0.98-1)	1 (0.97-1)	0.95 (0.9-1)	0.99 (0.98-0.99)	1 (0.94-1)	0.92 (0.9-0.99)
iCC vs controls	8	19	0.98 (0.96-1)	0.96 (0.88-1)	0.96 (0.9-1)	0.99 (0.98-1)	1 (1-1)	0.95 (0.9-1)	0.99 (0.98-0.99)	0.94 (0.94-1)	0.97 (0.89-0.99)
iCC vs controls	9	18	0.98 (0.96-1)	0.96 (0.88-1)	0.96 (0.89-1)	0.99 (0.98-1)	1 (0.97-1)	0.93 (0.89-1)	0.99 (0.99-1)	1 (0.97-1)	0.95 (0.92-1)
iCC vs controls	10	15	0.97 (0.95-1)	0.96 (0.88-1)	0.96 (0.91-1)	0.99 (0.98-1)	1 (0.97-1)	0.93 (0.89-1)	0.99 (0.98-0.99)	1 (0.94-1)	0.93 (0.9-0.99)
iCC vs controls	11	12	0.97 (0.93-1)	0.96 (0.88-1)	0.97 (0.94-1)	0.99 (0.98-1)	1 (0.97-1)	0.93 (0.89-0.98)	0.97 (0.95-0.99)	0.89 (0.81-1)	0.94 (0.8-0.99)
iCC vs controls	12	9	0.97 (0.94-1)	0.96 (0.88-1)	0.97 (0.94-1)	0.98 (0.97-1)	1 (0.94-1)	0.91 (0.86-0.98)	0.97 (0.94-0.99)	0.89 (0.81-1)	0.92 (0.76-0.99)
iCC vs controls	15	6	0.97 (0.94-1)	0.96 (0.92-1)	0.97 (0.89-1)	0.99 (0.97-1)	1 (0.97-1)	0.93 (0.9-1)	0.98 (0.96-0.99)	0.92 (0.84-1)	0.93 (0.83-0.99)
iCC vs controls	18	5	0.99 (0.99-1)	0.96 (0.92-1)	1 (0.92-1)	0.98 (0.96-1)	1 (1-1)	0.95 (0.9-0.98)	0.98 (0.96-0.99)	0.94 (0.86-1)	0.91 (0.85-0.99)
iCC vs controls	19	4	0.99 (0.99-1)	0.96 (0.92-1)	1 (0.92-1)	0.98 (0.97-1)	1 (0.94-1)	0.92 (0.87-0.98)	0.95 (0.91-0.98)	0.81 (0.73-1)	0.93 (0.69-0.98)
iCC vs controls	20	2	0.99 (0.97-1)	0.96 (0.92-1)	0.95 (0.86-1)	0.97 (0.95-0.99)	1 (0.94-1)	0.86 (0.81-0.97)	0.98 (0.97-1)	0.92 (0.84-1)	0.97 (0.91-1)
iCC vs controls	CA19-9	1	0.94 (0.88-1)	0.88 (0.76-1)	0.96 (0.81-1)	0.89 (0.81-0.96)	0.73 (0.61-0.91)	0.96 (0.78-1)	0.93 (0.88-0.97)	0.81 (0.68-0.94)	0.94 (0.81-0.98)
pCC vs controls.	1	82	0.99 (0.99-1)	1 (1-1)	0.98 (0.96-1)	0.99 (0.98-1)	1 (1-1)	0.97 (0.93-1)	0.97 (0.94-0.99)	0.94 (0.83-1)	0.86 (0.78-1)
pCC vs controls.	2	61	1 (1-1)	1 (1-1)	1 (1-1)	0.99 (0.98-1)	1 (1-1)	0.98 (0.96-1)	0.96 (0.93-0.99)	0.94 (0.83-1)	0.86 (0.76-1)
pCC vs controls.	3	43	1 (1-1)	1 (1-1)	1 (1-1)	1 (1-1)	1 (1-1)	1 (1-1)	0.95 (0.92-0.99)	1 (0.83-1)	0.78 (0.75-0.99)
pCC vs controls.	4	37	1 (1-1)	1 (1-1)	1 (1-1)	0.99 (0.99-1)	1 (1-1)	0.97 (0.93-1)	0.96 (0.93-0.99)	1 (0.83-1)	0.82 (0.78-1)
pCC vs controls.	5	32	1 (1-1)	1 (1-1)	1 (1-1)	1 (1-1)	1 (1-1)	1 (1-1)	0.96 (0.94-0.99)	0.94 (0.83-1)	0.85 (0.76-0.99)
pCC vs controls.	6	27	1 (1-1)	1 (1-1)	1 (1-1)	1 (1-1)	1 (1-1)	1 (1-1)	0.97 (0.94-0.99)	1 (0.88-1)	0.84 (0.8-0.99)
pCC vs controls.	7	23	1 (1-1)	1 (1-1)	1 (1-1)	1 (1-1)	1 (1-1)	1 (1-1)	0.96 (0.93-0.99)	1 (0.83-1)	0.8 (0.76-0.99)
pCC vs controls.	8	19	1 (1-1)	1 (1-1)	1 (1-1)	0.99 (0.99-1)	1 (1-1)	0.98 (0.96-1)	0.92 (0.87-0.98)	0.77 (0.66-1)	0.95 (0.68-0.98)
pCC vs controls.	9	18	1 (1-1)	1 (1-1)	1 (1-1)	1 (1-1)	1 (1-1)	1 (1-1)	0.93 (0.88-0.99)	0.77 (0.72-1)	0.95 (0.71-0.98)
pCC vs controls.	10	15	1 (1-1)	1 (1-1)	1 (1-1)	0.99 (0.99-1)	1 (1-1)	0.98 (0.96-1)	0.89 (0.82-0.97)	0.77 (0.66-1)	0.88 (0.61-0.97)
pCC vs controls.	11	12	1 (1-1)	1 (1-1)	1 (1-1)	0.99 (0.99-1)	1 (1-1)	0.98 (0.96-1)	0.87 (0.79-0.95)	0.77 (0.61-1)	0.86 (0.54-0.96)
pCC vs controls.	12	9	1 (1-1)	1 (1-1)	1 (1-1)	0.99 (0.97-1)	1 (1-1)	0.93 (0.89-1)	0.95 (0.9-0.99)	0.88 (0.77-1)	0.91 (0.77-0.98)
pCC vs controls.	15	6	0.99 (0.99-1)	1 (1-1)	0.98 (0.96-1)	0.99 (0.98-1)	1 (1-1)	0.95 (0.9-1)	0.97 (0.94-1)	0.88 (0.77-1)	0.97 (0.86-0.99)
pCC vs controls.	18	5	0.99 (0.98-1)	1 (1-1)	0.97 (0.93-1)	0.98 (0.96-1)	1 (1-1)	0.92 (0.87-1)	0.97 (0.94-1)	0.94 (0.83-1)	0.93 (0.91-1)
pCC vs controls.	19	4	0.99 (0.98-1)	1 (1-1)	0.97 (0.93-1)	0.99 (0.98-1)	1 (1-1)	0.96 (0.92-1)	0.92 (0.84-0.99)	0.83 (0.72-1)	0.94 (0.85-0.97)
pCC vs controls.	20	2	0.99 (0.98-1)	1 (1-1)	0.96 (0.92-1)	0.97 (0.95-1)	1 (1-1)	0.92 (0.87-0.98)	0.98 (0.95-1)	0.94 (0.83-1)	0.96 (0.81-0.99)
pCC vs controls.	CA19-9	1	0.98 (0.97-1)	1 (1-1)	0.96 (0.92-1)	0.97 (0.93-1)	1 (0.88-1)	0.87 (0.81-1)	0.94 (0.88-0.99)	0.83 (0.72-1)	0.97 (0.68-0.99)
GBC vs. controls	1	82	0.99 (0.98-1)	1 (1-1)	0.98 (0.96-1)	0.98 (0.95-1)	1 (0.88-1)	0.86 (0.81-1)	0.89 (0.82-0.96)	0.82 (0.7-1)	0.83 (0.67-0.96)
GBC vs. controls	2	61	0.99 (0.98-1)	1 (1-1)	0.96 (0.92-1)	0.98 (0.95-1)	1 (0.88-1)	0.89 (0.84-1)	0.89 (0.82-0.96)	0.82 (0.7-1)	0.83 (0.65-0.96)
GBC vs. controls	3	43	0.99 (0.98-1)	1 (1-1)	0.97 (0.94-1)	0.98 (0.96-1)	1 (0.88-1)	0.9 (0.84-1)	0.87 (0.79-0.95)	0.82 (0.64-1)	0.79 (0.57-0.95)
GBC vs. controls	4	37	0.99 (0.98-1)	1 (1-1)	0.97 (0.94-1)	0.98 (0.95-1)	1 (0.88-1)	0.89 (0.84-1)	0.88 (0.81-0.96)	0.82 (0.7-1)	0.81 (0.59-0.95)
GBC vs. controls	5	32	0.99 (0.98-1)	1 (1-1)	0.97 (0.94-1)	0.98 (0.95-1)	1 (1-1)	0.9 (0.84-1)	0.9 (0.83-0.97)	0.76 (0.64-1)	0.91 (0.57-0.96)
GBC vs. controls	6	27	0.98 (0.97-1)	1 (1-1)	0.96 (0.91-1)	0.98 (0.96-1)	1 (0.88-1)	0.9 (0.85-1)	0.9 (0.82-0.97)	0.82 (0.64-1)	0.9 (0.67-0.95)
GBC vs. controls	7	23	0.98 (0.97-1)	1 (1-1)	0.96 (0.92-1)	0.97 (0.94-1)	1 (0.88-1)	0.85 (0.8-1)	0.86 (0.78-0.95)	0.82 (0.64-1)	0.82 (0.65-0.92)
GBC vs. controls	8	19	0.98 (0.96-1)	1 (1-1)	0.96 (0.92-1)	0.98 (0.95-1)	1 (0.88-1)	0.86 (0.81-1)	0.86 (0.76-0.95)	0.82 (0.64-1)	0.8 (0.51-0.92)
GBC vs. controls	9	18	0.98 (0.96-1)	1 (1-1)	0.96 (0.92-1)	0.98 (0.95-1)	1 (0.88-1)	0.87 (0.83-1)	0.88 (0.79-0.96)	0.82 (0.64-1)	0.85 (0.59-0.95)
GBC vs. controls	10	15	0.98 (0.95-1)	1 (1-1)	0.95 (0.9-1)	0.98 (0.96-1)	1 (1-1)	0.91 (0.86-1)	0.81 (0.71-0.92)	0.7 (0.58-1)	0.85 (0.42-0.9)
GBC vs. controls	11	12	0.99 (0.97-1)	1 (1-1)	0.96 (0.92-1)	0.98 (0.97-1)	1 (1-1)	0.92 (0.87-1)	0.82 (0.71-0.92)	0.76 (0.52-1)	0.77 (0.41-0.97)
GBC vs. controls	12	9	0.98 (0.96-1)	1 (1-1)	0.94 (0.89-1)	0.98 (0.95-1)	1 (0.88-1)	0.89 (0.84-1)	0.93 (0.88-0.97)	0.94 (0.82-1)	0.78 (0.68-0.95)
GBC vs. controls	15	6	0.98 (0.95-1)	1 (1-1)	0.91 (0.85-1)	0.98 (0.96-1)	1 (1-1)	0.92 (0.87-1)	0.97 (0.95-0.99)	0.94 (0.88-1)	0.94 (0.81-0.97)
GBC vs. controls	18	5	0.98 (0.96-1)	1 (1-1)	0.91 (0.87-1)	0.98 (0.96-1)	1 (1-1)	0.93 (0.89-1)	0.97 (0.94-0.99)	1 (0.94-1)	0.88 (0.85-0.95)
GBC vs. controls	19	4	0.98 (0.96-1)	1 (0.9-1)	0.91 (0.87-1)	0.98 (0.96-1)	1 (1-1)	0.92 (0.87-1)	0.82 (0.74-0.91)	0.94 (0.64-1)	0.6 (0.48-0.94)
GBC vs. controls	20	2	0.99 (0.98-1)	1 (1-1)	0.96 (0.92-1)	0.97 (0.93-1)	1 (0.88-1)	0.86 (0.8-1)	0.95 (0.92-0.99)	1 (0.82-1)	0.8 (0.76-0.98)
GBC vs. controls	CA19-9	1	0.97 (0.92-1)	0.9 (0.8-1)	0.98 (0.72-1)	0.95 (0.89-1)	0.88 (0.77-1)	0.93 (0.69-1)	0.84 (0.76-0.92)	1 (0.7-1)	0.6 (0.56-0.96)
dCC vs. controls	1	82	0.96 (0.91-1)	1 (1-1)	0.86 (0.8-1)	0.95 (0.87-1)	1 (1-1)	0.87 (0.81-1)	0.92 (0.87-0.96)	0.94 (0.83-1)	0.8 (0.67-0.9)
dCC vs. controls	2	61	0.96 (0.91-1)	1 (1-1)	0.86 (0.8-1)	0.95 (0.87-1)	1 (1-1)	0.87 (0.8-1)	0.92 (0.87-0.97)	0.88 (0.77-1)	0.85 (0.64-0.92)
dCC vs. controls	3	43	0.97 (0.92-1)	1 (1-1)	0.89 (0.83-1)	0.97 (0.91-1)	1 (1-1)	0.91 (0.85-1)	0.92 (0.87-0.97)	0.94 (0.77-1)	0.81 (0.77-0.95)
dCC vs. controls	4	37	0.97 (0.92-1)	1 (1-1)	0.89 (0.83-1)	0.95 (0.86-1)	1 (1-1)	0.86 (0.79-1)	0.94 (0.91-0.98)	1 (0.88-1)	0.8 (0.77-0.96)
dCC vs. controls	5	32	0.96 (0.91-1)	1 (1-1)	0.89 (0.83-1)	0.95 (0.85-1)	1 (1-1)	0.85 (0.78-1)	0.96 (0.93-0.98)	1 (0.94-1)	0.86 (0.82-0.93)
dCC vs. controls	6	27	0.98 (0.94-1)	1 (1-1)	0.91 (0.85-1)	0.95 (0.85-1)	1 (1-1)	0.85 (0.78-1)	0.96 (0.94-0.98)	1 (0.94-1)	0.86 (0.83-0.95)
dCC vs. controls	7	23	0.97 (0.93-1)	1 (1-1)	0.9 (0.84-1)	0.94 (0.83-1)	1 (1-1)	0.83 (0.75-1)	0.96 (0.93-0.98)	1 (0.94-1)	0.85 (0.81-0.94)
dCC vs. controls	8	19	0.97 (0.92-1)	1 (1-1)	0.89 (0.83-1)	0.94 (0.83-1)	1 (1-1)	0.83 (0.75-1)	0.96 (0.93-0.98)	1 (1-1)	0.88 (0.84-0.93)
dCC vs. controls	9	18	0.97 (0.92-1)	1 (1-1)	0.89 (0.83-1)	0.95 (0.85-1)	1 (1-1)	0.85 (0.78-1)	0.97 (0.96-0.99)	1 (0.94-1)	0.89 (0.86-0.97)
dCC vs. controls	10	15	0.97 (0.93-1)	1 (1-1)	0.9 (0.84-1)	0.94 (0.83-1)	1 (1-1)	0.83 (0.75-1)	0.96 (0.93-0.98)	1 (0.94-1)	0.86 (0.82-0.94)
dCC vs. controls	11	12	0.98 (0.96-1)	1 (1-1)	0.95 (0.9-1)	0.93 (0.8-1)	1 (1-1)	0.8 (0.72-1)	0.93 (0.9-0.97)	1 (0.94-1)	0.82 (0.77-0.9)
dCC vs. controls	12	9	0.98 (0.95-1)	1 (1-1)	0.96 (0.91-1)	0.93 (0.81-1)	1 (1-1)	0.81 (0.74-1)	0.98 (0.97-0.99)	1 (1-1)	0.94 (0.91-0.97)
dCC vs. controls	15	6	0.97 (0.94-1)	1 (1-1)	0.95 (0.9-1)	0.95 (0.87-1)	1 (1-1)	0.87 (0.81-1)	0.98 (0.97-0.99)	1 (1-1)	0.94 (0.91-0.98)
dCC vs. controls	18	5	0.98 (0.96-1)	1 (1-1)	0.96 (0.92-1)	0.95 (0.87-1)	1 (1-1)	0.87 (0.81-1)	0.98 (0.97-0.99)	1 (1-1)	0.95 (0.92-0.98)
dCC vs. controls	19	4	0.99 (0.97-1)	1 (1-1)	0.97 (0.93-1)	0.95 (0.85-1)	1 (1-1)	0.85 (0.78-1)	0.87 (0.8-0.94)	0.94 (0.66-1)	0.63 (0.53-0.97)
dCC vs. controls	20	2	0.98 (0.96-1)	1 (1-1)	0.95 (0.9-1)	0.93 (0.8-1)	1 (1-1)	0.8 (0.72-1)	0.97 (0.94-0.99)	1 (0.94-1)	0.85 (0.81-0.95)
dCC vs. controls	CA19-9	1	0.83 (0.57-1)	0.8 (0.4-1)	0.86 (0.78-1)	0.94 (0.82-1)	1 (1-1)	0.81 (0.74-1)	0.87 (0.78-0.95)	0.94 (0.61-1)	0.65 (0.61-0.99)
Resectable BTC vs. controls	1	82	0.96 (0.92-0.99)	1 (0.91-1)	0.87 (0.8-0.97)	0.98 (0.96-1)	1 (1-1)	0.95 (0.91-1)	0.96 (0.94-0.99)	1 (0.92-1)	0.86 (0.82-0.97)
Resectable BTC vs. controls	2	61	0.97 (0.93-1)	1 (0.91-1)	0.86 (0.81-0.98)	0.98 (0.96-1)	1 (1-1)	0.95 (0.9-1)	0.96 (0.93-0.99)	0.92 (0.92-1)	0.9 (0.79-0.98)
Resectable BTC vs. controls	3	43	0.97 (0.95-1)	1 (1-1)	0.93 (0.88-0.98)	0.98 (0.95-1)	1 (1-1)	0.95 (0.9-1)	0.97 (0.94-0.99)	1 (0.92-1)	0.87 (0.83-0.98)
Resectable BTC vs. controls	4	37	0.97 (0.95-1)	1 (1-1)	0.93 (0.88-0.98)	0.98 (0.95-1)	1 (1-1)	0.95 (0.9-1)	0.97 (0.95-0.99)	1 (0.92-1)	0.88 (0.85-0.97)
Resectable BTC vs. controls	5	32	0.97 (0.95-1)	1 (1-1)	0.95 (0.9-0.98)	0.98 (0.96-1)	1 (1-1)	0.95 (0.9-1)	0.98 (0.96-0.99)	1 (1-1)	0.92 (0.89-0.98)
Resectable BTC vs. controls	6	27	0.98 (0.95-1)	1 (1-1)	0.96 (0.91-1)	0.98 (0.96-1)	1 (1-1)	0.95 (0.9-1)	0.98 (0.96-0.99)	1 (1-1)	0.92 (0.89-0.97)
Resectable BTC vs. controls	7	23	0.97 (0.95-1)	1 (1-1)	0.95 (0.9-0.98)	0.98 (0.95-1)	1 (1-1)	0.93 (0.89-1)	0.97 (0.94-0.99)	1 (1-1)	0.9 (0.86-0.95)
Resectable BTC vs. controls	8	19	0.97 (0.94-1)	1 (0.91-1)	0.9 (0.83-0.98)	0.98 (0.95-1)	1 (1-1)	0.92 (0.86-1)	0.97 (0.95-0.99)	1 (0.92-1)	0.88 (0.85-0.97)
Resectable BTC vs. controls	9	18	0.97 (0.94-1)	1 (0.91-1)	0.9 (0.85-0.98)	0.98 (0.95-1)	1 (1-1)	0.92 (0.87-1)	0.97 (0.95-0.99)	1 (0.92-1)	0.88 (0.85-0.97)
Resectable BTC vs. controls	10	15	0.97 (0.94-1)	1 (1-1)	0.91 (0.86-0.98)	0.98 (0.95-1)	1 (1-1)	0.93 (0.89-1)	0.97 (0.95-1)	0.92 (0.92-1)	0.94 (0.82-0.97)
Resectable BTC vs. controls	11	12	0.97 (0.94-1)	1 (0.91-1)	0.9 (0.83-0.98)	0.98 (0.95-1)	1 (1-1)	0.93 (0.89-1)	0.97 (0.95-0.99)	1 (1-1)	0.9 (0.87-0.97)
Resectable BTC vs. controls	12	9	0.96 (0.93-1)	1 (1-1)	0.91 (0.85-0.97)	0.98 (0.95-1)	1 (1-1)	0.93 (0.89-1)	0.96 (0.93-0.99)	0.92 (0.92-1)	0.91 (0.8-0.97)
Resectable BTC vs. controls	15	6	0.96 (0.92-0.99)	1 (1-1)	0.91 (0.85-0.97)	0.98 (0.96-1)	1 (1-1)	0.96 (0.92-1)	0.96 (0.93-0.99)	1 (0.92-1)	0.84 (0.8-0.95)
Resectable BTC vs. controls	18	5	0.97 (0.95-1)	1 (1-1)	0.92 (0.87-0.98)	0.98 (0.96-1)	1 (1-1)	0.95 (0.9-1)	0.95 (0.92-0.98)	0.92 (0.92-1)	0.91 (0.8-0.95)
Resectable BTC vs. controls	19	4	0.98 (0.95-1)	1 (0.91-1)	0.91 (0.86-0.98)	0.98 (0.96-1)	1 (1-1)	0.96 (0.92-1)	0.95 (0.92-0.99)	0.92 (0.92-1)	0.92 (0.78-0.95)
Resectable BTC vs. controls	20	2	0.96 (0.93-1)	1 (1-1)	0.9 (0.83-0.97)	0.96 (0.92-1)	1 (1-1)	0.92 (0.86-0.98)	0.92 (0.86-0.97)	0.92 (0.84-1)	0.83 (0.66-0.93)
Resectable BTC vs. controls	CA19-9	1	0.96 (0.92-1)	1 (0.83-1)	0.8 (0.74-1)	0.95 (0.91-1)	1 (1-1)	0.89 (0.81-0.97)	0.88 (0.76-0.99)	0.92 (0.69-1)	0.75 (0.71-0.97)
Locally advanced BTC vs. control	1	82	0.97 (0.94-0.99)	0.95 (0.86-1)	0.9 (0.79-0.98)	0.99 (0.99-1)	1 (0.96-1)	0.97 (0.93-1)	0.97 (0.96-0.99)	1 (0.9-1)	0.85 (0.83-0.99)
Locally advanced BTC vs. control	2	61	0.97 (0.95-1)	0.95 (0.86-1)	0.95 (0.85-0.98)	0.99 (0.99-1)	1 (0.96-1)	0.96 (0.93-1)	0.98 (0.97-1)	0.95 (0.95-1)	0.96 (0.87-0.99)
Locally advanced BTC vs. control	3	43	0.98 (0.96-1)	0.95 (0.86-1)	0.95 (0.85-1)	0.99 (0.98-1)	1 (0.96-1)	0.95 (0.92-1)	0.98 (0.96-1)	0.95 (0.9-1)	0.94 (0.84-0.99)
Locally advanced BTC vs. control	4	37	0.98 (0.96-1)	0.95 (0.86-1)	0.96 (0.88-1)	0.99 (0.98-1)	1 (0.96-1)	0.95 (0.91-1)	0.98 (0.97-1)	0.95 (0.9-1)	0.96 (0.85-0.99)
Locally advanced BTC vs. control	5	32	0.98 (0.96-1)	0.95 (0.91-1)	0.96 (0.85-1)	0.99 (0.98-1)	1 (0.96-1)	0.96 (0.92-1)	0.98 (0.97-1)	0.9 (0.9-1)	0.99 (0.85-1)
Locally advanced BTC vs. control	6	27	0.98 (0.96-1)	0.95 (0.91-1)	0.96 (0.85-1)	0.99 (0.98-1)	1 (0.96-1)	0.96 (0.92-1)	0.97 (0.95-1)	0.9 (0.8-1)	0.95 (0.8-0.99)
Locally advanced BTC vs. control	7	23	0.98 (0.96-1)	0.95 (0.91-1)	0.96 (0.85-1)	0.99 (0.98-1)	1 (0.96-1)	0.96 (0.92-1)	0.97 (0.94-1)	0.9 (0.8-1)	0.95 (0.78-0.99)
Locally advanced BTC vs. control	8	19	0.98 (0.96-1)	0.95 (0.91-1)	0.95 (0.85-1)	0.99 (0.98-1)	1 (0.96-1)	0.96 (0.92-1)	0.96 (0.92-1)	0.9 (0.8-1)	0.93 (0.84-0.99)
Locally advanced BTC vs. control	9	18	0.98 (0.96-1)	0.95 (0.91-1)	0.96 (0.85-1)	0.99 (0.99-1)	1 (1-1)	0.97 (0.93-1)	0.97 (0.94-1)	0.9 (0.8-1)	0.97 (0.87-0.99)
Locally advanced BTC vs. control	10	15	0.97 (0.95-1)	0.95 (0.86-1)	0.96 (0.86-1)	0.99 (0.98-1)	1 (0.96-1)	0.96 (0.92-1)	0.97 (0.94-1)	0.9 (0.8-1)	0.97 (0.88-0.99)
Locally advanced BTC vs. control	11	12	0.98 (0.97-1)	0.95 (0.91-1)	0.96 (0.85-1)	0.99 (0.99-1)	1 (1-1)	0.97 (0.93-1)	0.95 (0.91-0.98)	0.95 (0.8-1)	0.85 (0.8-0.95)
Locally advanced BTC vs. control	12	9	0.98 (0.96-1)	0.95 (0.86-1)	0.95 (0.86-1)	0.98 (0.97-1)	1 (0.93-1)	0.92 (0.87-0.98)	0.93 (0.87-0.99)	0.85 (0.71-1)	0.87 (0.73-0.99)
Locally advanced BTC vs. control	15	6	0.99 (0.98-1)	0.95 (0.91-1)	0.97 (0.88-1)	0.99 (0.97-1)	1 (0.96-1)	0.93 (0.89-0.98)	0.93 (0.87-0.99)	0.95 (0.76-1)	0.79 (0.76-0.97)
Locally advanced BTC vs. control	18	5	0.99 (0.97-1)	0.95 (0.91-1)	0.96 (0.86-1)	0.98 (0.96-1)	0.96 (0.93-1)	0.93 (0.85-0.98)	0.92 (0.84-0.99)	0.85 (0.71-1)	0.86 (0.71-0.97)
Locally advanced BTC vs. control	19	4	0.98 (0.97-1)	0.95 (0.91-1)	0.96 (0.88-1)	0.98 (0.97-1)	1 (0.93-1)	0.92 (0.87-1)	0.91 (0.83-0.98)	0.9 (0.76-1)	0.85 (0.81-0.97)
Locally advanced BTC vs. control	20	2	0.98 (0.96-1)	0.95 (0.86-1)	0.97 (0.91-1)	0.97 (0.95-0.99)	1 (0.96-1)	0.91 (0.85-0.97)	0.89 (0.82-0.97)	0.8 (0.61-1)	0.85 (0.75-0.99)
Locally advanced BTC vs. control	CA19-9	1	0.94 (0.86-1)	0.91 (0.78-1)	0.96 (0.92-1)	0.89 (0.81-0.96)	0.79 (0.62-0.93)	0.87 (0.74-1)	0.87 (0.79-0.95)	0.95 (0.57-1)	0.65 (0.61-0.99)
Metastatic BTC vs. control	1	82	0.97 (0.92-1)	0.92 (0.84-1)	0.98 (0.91-1)	0.98 (0.97-1)	1 (0.88-1)	0.87 (0.83-1)	0.96 (0.94-0.98)	0.94 (0.83-0.98)	0.87 (0.84-0.98)
Metastatic BTC vs. control	2	61	0.98 (0.97-1)	0.92 (0.84-1)	0.98 (0.91-1)	0.98 (0.96-1)	0.96 (0.88-1)	0.9 (0.83-1)	0.97 (0.95-0.99)	0.94 (0.82-0.98)	0.87 (0.85-0.98)
Metastatic BTC vs. control	3	43	0.99 (0.99-1)	1 (0.96-1)	0.96 (0.94-1)	0.98 (0.96-1)	0.96 (0.88-1)	0.91 (0.83-1)	0.97 (0.95-0.99)	0.94 (0.83-0.98)	0.87 (0.85-0.99)
Metastatic BTC vs. control	4	37	0.99 (0.99-1)	1 (0.96-1)	0.97 (0.95-1)	0.98 (0.96-1)	0.92 (0.88-1)	0.95 (0.83-1)	0.98 (0.96-0.99)	0.89 (0.84-0.98)	0.94 (0.85-0.98)
Metastatic BTC vs. control	5	32	0.99 (0.99-1)	1 (0.96-1)	0.97 (0.95-1)	0.98 (0.96-1)	0.92 (0.88-1)	0.95 (0.83-1)	0.98 (0.96-0.99)	0.89 (0.86-0.98)	0.96 (0.87-0.98)
Metastatic BTC vs. control	6	27	0.99 (0.99-1)	1 (1-1)	0.98 (0.96-1)	0.98 (0.96-1)	0.92 (0.88-1)	0.95 (0.81-1)	0.97 (0.96-0.99)	0.92 (0.87-0.98)	0.92 (0.86-0.97)
Metastatic BTC vs. control	7	23	0.99 (0.99-1)	1 (1-1)	0.98 (0.96-1)	0.97 (0.95-1)	0.92 (0.84-1)	0.95 (0.8-1)	0.97 (0.95-0.98)	0.91 (0.84-0.98)	0.92 (0.83-0.97)
Metastatic BTC vs. control	8	19	0.99 (0.99-1)	1 (0.96-1)	0.96 (0.92-1)	0.97 (0.95-1)	0.92 (0.84-1)	0.95 (0.85-1)	0.97 (0.96-0.99)	0.89 (0.86-0.98)	0.94 (0.86-0.97)
Metastatic BTC vs. control	9	18	0.99 (0.99-1)	1 (0.96-1)	0.96 (0.94-1)	0.97 (0.95-1)	0.92 (0.84-1)	0.92 (0.8-1)	0.98 (0.96-0.99)	0.94 (0.86-1)	0.9 (0.84-0.98)
Metastatic BTC vs. control	10	15	0.99 (0.98-1)	1 (1-1)	0.96 (0.92-1)	0.97 (0.95-1)	0.92 (0.84-1)	0.92 (0.8-1)	0.97 (0.96-0.99)	0.94 (0.84-0.98)	0.88 (0.85-0.98)
Metastatic BTC vs. control	11	12	0.96 (0.88-1)	0.96 (0.88-1)	0.98 (0.96-1)	0.97 (0.95-1)	0.92 (0.84-1)	0.92 (0.84-1)	0.97 (0.95-0.99)	0.87 (0.83-0.98)	0.95 (0.81-0.97)
Metastatic BTC vs. control	12	9	0.99 (0.99-1)	1 (1-1)	0.98 (0.96-1)	0.97 (0.95-0.99)	0.88 (0.84-1)	0.95 (0.79-1)	0.96 (0.95-0.98)	0.89 (0.82-0.98)	0.9 (0.82-0.97)
Metastatic BTC vs. control	15	6	1 (1-1)	1 (1-1)	1 (1-1)	0.98 (0.96-1)	0.96 (0.88-1)	0.91 (0.83-1)	0.95 (0.93-0.98)	0.89 (0.83-0.96)	0.92 (0.87-0.95)
Metastatic BTC vs. control	18	5	0.99 (0.99-1)	1 (0.96-1)	0.97 (0.95-1)	0.97 (0.95-1)	0.96 (0.88-1)	0.91 (0.84-0.98)	0.95 (0.92-0.97)	0.87 (0.81-0.96)	0.92 (0.83-0.96)
Metastatic BTC vs. control	19	4	0.99 (0.99-1)	1 (1-1)	0.98 (0.96-1)	0.98 (0.96-1)	0.96 (0.88-1)	0.92 (0.84-1)	0.95 (0.92-0.97)	0.88 (0.81-0.96)	0.9 (0.85-0.95)
Metastatic BTC vs. control	20	2	0.95 (0.88-1)	0.92 (0.8-1)	0.98 (0.9-1)	0.97 (0.94-0.99)	1 (0.88-1)	0.83 (0.78-0.97)	0.95 (0.93-0.98)	0.88 (0.83-0.97)	0.92 (0.85-0.96)
Metastatic BTC vs. control	CA19-9	1	0.92 (0.85-1)	0.88 (0.69-1)	0.88 (0.81-1)	0.94 (0.88-1)	0.96 (0.76-1)	0.8 (0.75-0.98)	0.92 (0.88-0.95)	0.78 (0.69-0.89)	0.94 (0.89-0.97)
All BTC vs. Healthy controls	1	82	0.99 (0.99-1)	0.98 (0.95-1)	1 (0.97-1)	1 (1-1)	1 (1-1)	1 (1-1)	0.99 (0.99-1)	0.99 (0.94-1)	0.97 (0.96-1)
All BTC vs. Healthy controls	2	61	0.99 (0.99-1)	0.98 (0.96-1)	1 (0.97-1)	1 (1-1)	1 (1-1)	1 (1-1)	0.99 (0.99-1)	0.92 (0.91-1)	1 (0.92-1)
All BTC vs. Healthy controls	3	43	1 (1-1)	1 (1-1)	1 (1-1)	1 (1-1)	1 (1-1)	1 (1-1)	0.99 (0.98-0.99)	0.93 (0.89-1)	0.97 (0.92-1)
All BTC vs. Healthy controls	4	37	1 (1-1)	1 (1-1)	1 (1-1)	1 (1-1)	1 (1-1)	1 (1-1)	0.99 (0.99-1)	0.98 (0.92-1)	0.95 (0.92-1)
All BTC vs. Healthy controls	5	32	1 (1-1)	1 (1-1)	1 (1-1)	1 (1-1)	1 (1-1)	1 (1-1)	0.99 (0.99-1)	0.99 (0.93-1)	0.95 (0.92-1)
All BTC vs. Healthy controls	6	27	1 (1-1)	1 (1-1)	1 (1-1)	1 (1-1)	1 (1-1)	1 (1-1)	0.99 (0.99-1)	1 (0.94-1)	0.95 (0.92-1)
All BTC vs. Healthy controls	7	23	0.99 (0.99-1)	0.98 (0.96-1)	1 (0.97-1)	1 (1-1)	1 (1-1)	1 (1-1)	0.99 (0.99-1)	0.94 (0.91-1)	0.97 (0.92-1)
All BTC vs. Healthy controls	8	19	0.99 (0.99-1)	0.98 (0.95-1)	1 (0.97-1)	1 (1-1)	1 (1-1)	1 (1-1)	0.99 (0.98-0.99)	0.96 (0.89-1)	0.95 (0.91-1)
All BTC vs. Healthy controls	9	18	0.99 (0.99-1)	0.98 (0.96-1)	1 (0.97-1)	1 (1-1)	1 (1-1)	1 (1-1)	0.99 (0.99-1)	0.94 (0.91-1)	0.97 (0.91-1)
All BTC vs. Healthy controls	10	15	0.99 (0.99-1)	0.98 (0.91-1)	0.97 (0.94-1)	1 (1-1)	1 (1-1)	1 (1-1)	0.98 (0.97-0.99)	0.93 (0.86-0.98)	0.95 (0.92-1)
All BTC vs. Healthy controls	11	12	0.99 (0.98-1)	0.98 (0.91-1)	0.97 (0.91-1)	1 (1-1)	1 (1-1)	1 (1-1)	0.98 (0.97-0.99)	0.93 (0.86-0.98)	0.95 (0.92-1)
All BTC vs. Healthy controls	12	9	0.99 (0.98-1)	0.98 (0.95-1)	0.97 (0.91-1)	1 (1-1)	1 (1-1)	1 (1-1)	0.99 (0.98-0.99)	0.94 (0.89-0.99)	0.95 (0.92-1)
All BTC vs. Healthy controls	15	6	0.98 (0.96-1)	0.98 (0.91-1)	0.94 (0.85-1)	1 (1-1)	1 (1-1)	1 (1-1)	0.98 (0.97-1)	0.95 (0.92-0.99)	0.98 (0.95-1)
All BTC vs. Healthy controls	18	5	0.99 (0.99-1)	1 (0.95-1)	0.97 (0.94-1)	1 (1-1)	1 (1-1)	1 (1-1)	0.98 (0.97-0.99)	0.94 (0.91-0.98)	0.98 (0.95-1)
All BTC vs. Healthy controls	19	4	0.99 (0.98-1)	1 (0.93-1)	0.97 (0.91-1)	1 (1-1)	1 (1-1)	1 (1-1)	0.97 (0.95-0.99)	0.92 (0.88-0.98)	0.97 (0.94-1)
All BTC vs. Healthy controls	20	2	0.99 (0.98-1)	0.96 (0.91-1)	1 (0.97-1)	0.99 (0.99-1)	0.95 (0.91-1)	1 (0.96-1)	0.96 (0.93-0.98)	0.92 (0.82-0.96)	0.92 (0.87-1)
All BTC vs. Healthy controls	CA19-9	1	0.98 (0.95-1)	0.93 (0.85-0.98)	0.97 (0.91-1)	0.94 (0.9-0.99)	0.85 (0.78-0.96)	0.96 (0.85-1)	0.94 (0.92-0.97)	0.95 (0.7-0.99)	0.78 (0.74-1)
All BTC vs. Benign biliary tract controls	1	82	0.97 (0.94-1)	0.95 (0.9-1)	1 (1-1)	0.99 (0.98-1)	0.96 (0.91-1)	1 (1-1)	0.97 (0.94-1)	0.89 (0.84-1)	0.95 (0.83-1)
All BTC vs. Benign biliary tract controls	2	61	0.98 (0.95-1)	0.98 (0.95-1)	1 (1-1)	0.99 (0.98-1)	0.96 (0.91-1)	1 (1-1)	0.96 (0.94-0.99)	0.98 (0.77-1)	0.83 (0.79-1)
All BTC vs. Benign biliary tract controls	3	43	0.98 (0.95-1)	0.98 (0.95-1)	1 (1-1)	0.99 (0.98-1)	0.98 (0.95-1)	1 (1-1)	0.96 (0.93-0.99)	0.97 (0.76-1)	0.83 (0.79-1)
All BTC vs. Benign biliary tract controls	4	37	0.98 (0.95-1)	0.98 (0.95-1)	1 (1-1)	0.99 (0.98-1)	0.98 (0.95-1)	1 (1-1)	0.96 (0.93-0.99)	0.98 (0.76-1)	0.83 (0.79-1)
All BTC vs. Benign biliary tract controls	5	32	0.98 (0.95-1)	0.98 (0.95-1)	1 (1-1)	0.99 (0.98-1)	0.98 (0.95-1)	1 (1-1)	0.97 (0.94-0.99)	0.98 (0.76-1)	0.83 (0.79-1)
All BTC vs. Benign biliary tract controls	6	27	0.98 (0.95-1)	0.98 (0.95-1)	1 (1-1)	1 (1-1)	1 (1-1)	1 (1-1)	0.98 (0.96-1)	0.9 (0.8-1)	0.95 (0.87-1)
All BTC vs. Benign biliary tract controls	7	23	0.98 (0.95-1)	0.98 (0.95-1)	1 (1-1)	0.99 (0.99-1)	0.98 (0.95-1)	1 (1-1)	0.97 (0.95-0.99)	0.99 (0.79-1)	0.83 (0.83-1)
All BTC vs. Benign biliary tract controls	8	19	0.98 (0.95-1)	0.98 (0.95-1)	1 (1-1)	0.99 (0.98-1)	0.98 (0.95-1)	1 (1-1)	0.98 (0.96-1)	0.86 (0.82-1)	1 (0.87-1)
All BTC vs. Benign biliary tract controls	9	18	0.98 (0.95-1)	0.98 (0.95-1)	1 (1-1)	0.99 (0.98-1)	0.98 (0.95-1)	1 (1-1)	0.98 (0.96-0.99)	0.87 (0.82-1)	1 (0.87-1)
All BTC vs. Benign biliary tract controls	10	15	0.98 (0.95-1)	0.98 (0.95-1)	1 (1-1)	0.99 (0.98-1)	0.98 (0.95-1)	1 (1-1)	0.98 (0.96-0.99)	0.88 (0.83-0.99)	1 (0.91-1)
All BTC vs. Benign biliary tract controls	11	12	0.98 (0.95-1)	0.98 (0.95-1)	1 (1-1)	0.99 (0.98-1)	0.98 (0.95-1)	1 (1-1)	0.97 (0.95-0.99)	0.86 (0.81-0.99)	1 (0.91-1)
All BTC vs. Benign biliary tract controls	12	9	1 (1-1)	1 (1-1)	1 (1-1)	0.99 (0.99-1)	0.98 (0.95-1)	1 (1-1)	0.97 (0.94-0.99)	0.84 (0.79-0.98)	1 (0.87-1)
All BTC vs. Benign biliary tract controls	15	6	1 (1-1)	1 (1-1)	1 (1-1)	0.99 (0.99-1)	0.98 (0.95-1)	1 (1-1)	0.97 (0.95-0.99)	0.87 (0.82-0.99)	1 (0.91-1)
All BTC vs. Benign biliary tract controls	18	5	1 (1-1)	1 (1-1)	1 (1-1)	1 (1-1)	1 (1-1)	1 (1-1)	0.97 (0.95-0.99)	0.94 (0.82-0.99)	0.91 (0.87-1)
All BTC vs. Benign biliary tract controls	19	4	1 (1-1)	1 (1-1)	1 (1-1)	1 (1-1)	1 (1-1)	1 (1-1)	0.97 (0.95-0.99)	0.92 (0.82-0.99)	0.95 (0.91-1)
All BTC vs. Benign biliary tract controls	20	2	0.98 (0.94-1)	0.96 (0.91-1)	1 (1-1)	0.99 (0.98-1)	0.96 (0.91-1)	1 (1-1)	0.94 (0.9-0.98)	0.88 (0.72-0.96)	0.87 (0.79-1)
All BTC vs. Benign biliary tract controls	CA19-9	1	0.98 (0.97-1)	0.95 (0.9-1)	1 (1-1)	0.93 (0.87-0.99)	0.9 (0.68-0.98)	0.88 (0.88-1)	0.92 (0.87-0.97)	0.72 (0.66-0.99)	1 (0.75-1)
All BTC vs. Non-cancer controls	1	82	0.99 (0.98-1)	0.93 (0.89-1)	1 (0.91-1)	0.99 (0.98-1)	0.96 (0.93-1)	0.97 (0.91-1)	0.98 (0.97-0.99)	0.92 (0.87-0.98)	0.96 (0.89-0.99)
All BTC vs. Non-cancer controls	2	61	1 (1-1)	1 (1-1)	1 (1-1)	0.99 (0.98-1)	0.96 (0.93-1)	0.97 (0.91-1)	0.98 (0.97-0.99)	0.95 (0.9-1)	0.94 (0.88-0.99)
All BTC vs. Non-cancer controls	3	43	0.99 (0.99-1)	1 (0.96-1)	0.97 (0.95-1)	0.99 (0.98-1)	0.95 (0.91-1)	0.97 (0.89-1)	0.98 (0.97-0.99)	0.94 (0.89-0.99)	0.95 (0.92-0.99)
All BTC vs. Non-cancer controls	4	37	0.99 (0.99-1)	0.98 (0.94-1)	0.97 (0.93-1)	0.99 (0.98-1)	0.93 (0.9-1)	0.97 (0.89-1)	0.98 (0.97-0.99)	0.94 (0.9-0.99)	0.96 (0.92-0.99)
All BTC vs. Non-cancer controls	5	32	1 (1-1)	1 (1-1)	1 (1-1)	0.99 (0.98-1)	0.95 (0.91-1)	0.97 (0.91-1)	0.98 (0.97-0.99)	0.94 (0.91-0.99)	0.96 (0.92-0.99)
All BTC vs. Non-cancer controls	6	27	0.99 (0.99-1)	0.96 (0.94-1)	1 (0.95-1)	0.99 (0.98-1)	0.96 (0.91-1)	0.97 (0.91-1)	0.97 (0.95-0.99)	0.92 (0.86-0.97)	0.94 (0.89-0.99)
All BTC vs. Non-cancer controls	7	23	0.99 (0.99-1)	0.98 (0.94-1)	0.97 (0.93-1)	0.99 (0.98-1)	0.96 (0.91-1)	0.97 (0.93-1)	0.97 (0.96-0.99)	0.89 (0.84-0.98)	0.96 (0.87-1)
All BTC vs. Non-cancer controls	8	19	0.99 (0.99-1)	0.98 (0.93-1)	0.97 (0.93-1)	0.99 (0.97-1)	0.93 (0.9-1)	0.97 (0.91-1)	0.97 (0.96-0.99)	0.92 (0.84-0.97)	0.94 (0.91-1)
All BTC vs. Non-cancer controls	9	18	0.99 (0.99-1)	0.98 (0.94-1)	0.97 (0.93-1)	0.99 (0.98-1)	0.95 (0.9-1)	0.97 (0.91-1)	0.98 (0.96-0.99)	0.92 (0.85-0.97)	0.94 (0.9-1)
All BTC vs. Non-cancer controls	10	15	0.99 (0.99-1)	0.94 (0.93-1)	1 (0.93-1)	0.99 (0.97-1)	0.93 (0.9-1)	0.97 (0.89-1)	0.98 (0.96-0.99)	0.92 (0.84-0.97)	0.93 (0.9-1)
All BTC vs. Non-cancer controls	11	12	0.98 (0.97-1)	0.93 (0.89-1)	1 (0.93-1)	0.99 (0.97-1)	0.96 (0.9-1)	0.95 (0.89-1)	0.97 (0.96-0.99)	0.92 (0.87-0.97)	0.94 (0.9-0.99)
All BTC vs. Non-cancer controls	12	9	0.99 (0.98-1)	0.96 (0.91-1)	0.97 (0.91-1)	0.99 (0.97-1)	0.95 (0.85-1)	0.93 (0.89-1)	0.96 (0.94-0.98)	0.92 (0.86-0.96)	0.92 (0.87-0.96)
All BTC vs. Non-cancer controls	15	6	0.99 (0.98-1)	0.94 (0.93-1)	0.97 (0.89-1)	0.99 (0.98-1)	0.98 (0.9-1)	0.95 (0.89-1)	0.94 (0.91-0.97)	0.92 (0.83-0.97)	0.85 (0.8-0.94)
All BTC vs. Non-cancer controls	18	5	0.99 (0.98-1)	0.96 (0.89-1)	0.95 (0.89-1)	0.98 (0.96-1)	0.96 (0.91-1)	0.93 (0.85-1)	0.93 (0.9-0.96)	0.91 (0.84-0.96)	0.86 (0.8-0.92)
All BTC vs. Non-cancer controls	19	4	0.99 (0.98-1)	0.96 (0.87-1)	0.93 (0.85-1)	0.98 (0.96-1)	0.96 (0.91-1)	0.95 (0.89-1)	0.93 (0.9-0.96)	0.92 (0.81-0.97)	0.82 (0.77-0.93)
All BTC vs. Non-cancer controls	20	2	0.96 (0.92-1)	0.91 (0.84-1)	0.95 (0.85-1)	0.95 (0.91-0.99)	0.95 (0.88-1)	0.85 (0.74-0.95)	0.93 (0.9-0.96)	0.87 (0.78-0.94)	0.86 (0.79-0.94)
All BTC vs. Non-cancer controls	CA19-9	1	0.93 (0.88-0.98)	0.84 (0.75-0.96)	0.93 (0.81-1)	0.9 (0.84-0.96)	0.85 (0.65-0.93)	0.82 (0.76-1)	0.87 (0.83-0.92)	0.73 (0.61-0.83)	0.89 (0.81-0.97)

## Sheet: Suppl. Tabel 10
Supplementary Table 10: Cancer related symptomes and comorbidites at time of refereal to the hospital for patients included in validation cohort 2. Abbreviations: PS, Performance status.
		Biliary tract cancer	Non-cancer	p
Number of patients		8	132
PS (%)	0	5 ( 62.5)	100 (75.8)	0.122
	1	1 ( 12.5)	25 (18.9)
	≥2	2 ( 25.0)	7 ( 5.3)
Carlson Comorbidity index (%)	0	1 ( 12.5)	16 (12.1)	0.688
	1	0 ( 0.0)	16 (12.1)
	2	0 ( 0.0)	23 (17.4)
	3	3 ( 37.5)	34 (25.8)
	4	2 ( 25.0)	22 (16.7)
	5	2 ( 25.0)	21 (15.9)
Mallaise (%)	No	7 ( 87.5)	125 (94.7)	0.383
	Yes	1 ( 12.5)	6 ( 4.5)
	NA	0 ( 0.0)	1 ( 0.8)
Fatigue (%)	No	8 (100.0)	66 (50.0)	0.014
	Yes	0 ( 0.0)	65 (49.2)
	NA	0 ( 0.0)	1 ( 0.8)
Weightloss (%)	No	3 ( 37.5)	60 (45.5)	0.744
	Yes	5 ( 62.5)	71 (53.8)
	NA	0 ( 0.0)	1 ( 0.8)
Weightloss - kg (median [range])		9.00 [5.00, 12.00]	5.00 [1.50, 15.00]	0.060
Lowappetite (%)	No	7 ( 87.5)	124 (93.9)	0.421
	Yes	1 ( 12.5)	7 ( 5.3)
	NA	0 ( 0.0)	1 ( 0.8)
Fever (%)	No	8 (100.0)	124 (93.9)	1000
	Yes	0 ( 0.0)	7 ( 5.3)
	NA	0 ( 0.0)	1 ( 0.8)
Abdominalia (%)	No	5 ( 62.5)	104 (78.8)	0.406
	Yes	3 ( 37.5)	27 (20.5)
	NA	0 ( 0.0)	1 ( 0.8)
Abnormalbiochemistry (%)	No	6 ( 75.0)	107 (81.1)	0.664
	Yes	2 ( 25.0)	24 (18.2)
	NA	0 ( 0.0)	1 ( 0.8)
Pain (mean (SD))		0.25 (0.46)	0.18 (0.39)	0.641
Backpain (%)	No	7 ( 87.5)	122 (92.4)	0.489
	Yes	1 ( 12.5)	9 ( 6.8)
	NA	0 ( 0.0)	1 ( 0.8)
Neightsweat (%)	No	7 ( 87.5)	116 (87.9)	1000
	Yes	1 ( 12.5)	15 (11.4)
	NA	0 ( 0.0)	1 ( 0.8)
